# Supplementary material for: Individual traits that influence the frequency and emotional characteristics of involuntary musical imagery: An experience sampling study
Source: PLoS One. 2020 Jun 4;15(6):e0234111. doi: 10.1371/journal.pone.0234111 (PMC7272041; doi:10.1371/journal.pone.0234111)
Supplement: S1 Dataset — (XLSX) [file pone.0234111.s001.xlsx]

## Sheet: S1_INMI_occurrence
Participant_ID	INMI_occurrence	OC_Intrusive_thoughts	OC_Compulsive_checking	OC_Indecisiveness	OC_Compulsive_washing	Big5_Extraversion	Big5_Conscientiousness	Big5_Neuroticism	Big5_Openness	Big5_Agreeableness	Music_Active_engagement	Music_Perceptual_abilities	Music_Musical_training	Music_Emotions	Music_Singing_abilities	Music_General_sophistication	Happy	Sad	Worry	Concentration	Effort	Difficulty	Day	Trial
1	0	1.5	2	2.7	1	4.8	3.6	2.4	3.2	5.7	2.8	4.7	2.9	4.3	3.6	3.4	1	1	1	1	1	1	7	18
1	0	1.5	2	2.7	1	4.8	3.6	2.4	3.2	5.7	2.8	4.7	2.9	4.3	3.6	3.4	5	1	1	6	5	1	7	17
1	0	1.5	2	2.7	1	4.8	3.6	2.4	3.2	5.7	2.8	4.7	2.9	4.3	3.6	3.4	5	1	1	5	1	1	7	16
1	1	1.5	2	2.7	1	4.8	3.6	2.4	3.2	5.7	2.8	4.7	2.9	4.3	3.6	3.4	6	1	1	5	1	1	5	15
1	0	1.5	2	2.7	1	4.8	3.6	2.4	3.2	5.7	2.8	4.7	2.9	4.3	3.6	3.4	5	1	1	1	1	1	5	14
1	0	1.5	2	2.7	1	4.8	3.6	2.4	3.2	5.7	2.8	4.7	2.9	4.3	3.6	3.4	5	1	1	4	1	1	5	13
1	0	1.5	2	2.7	1	4.8	3.6	2.4	3.2	5.7	2.8	4.7	2.9	4.3	3.6	3.4	6	1	1	3	1	1	5	12
1	1	1.5	2	2.7	1	4.8	3.6	2.4	3.2	5.7	2.8	4.7	2.9	4.3	3.6	3.4	4	1	1	5	6	5	4	11
1	0	1.5	2	2.7	1	4.8	3.6	2.4	3.2	5.7	2.8	4.7	2.9	4.3	3.6	3.4	4	1	1	5	5	1	4	10
1	0	1.5	2	2.7	1	4.8	3.6	2.4	3.2	5.7	2.8	4.7	2.9	4.3	3.6	3.4	1	1	1	7	1	4	3	9
1	0	1.5	2	2.7	1	4.8	3.6	2.4	3.2	5.7	2.8	4.7	2.9	4.3	3.6	3.4	1	1	1	5	5	3	3	8
1	0	1.5	2	2.7	1	4.8	3.6	2.4	3.2	5.7	2.8	4.7	2.9	4.3	3.6	3.4	5	1	1	1	1	1	3	7
1	0	1.5	2	2.7	1	4.8	3.6	2.4	3.2	5.7	2.8	4.7	2.9	4.3	3.6	3.4	5	1	1	7	6	4	2	6
1	0	1.5	2	2.7	1	4.8	3.6	2.4	3.2	5.7	2.8	4.7	2.9	4.3	3.6	3.4	1	1	1	5	2	1	2	5
1	0	1.5	2	2.7	1	4.8	3.6	2.4	3.2	5.7	2.8	4.7	2.9	4.3	3.6	3.4	5	1	1	1	1	1	1	4
1	0	1.5	2	2.7	1	4.8	3.6	2.4	3.2	5.7	2.8	4.7	2.9	4.3	3.6	3.4	4	1	1	1	1	1	1	3
1	0	1.5	2	2.7	1	4.8	3.6	2.4	3.2	5.7	2.8	4.7	2.9	4.3	3.6	3.4	5	1	1	3	1	1	1	2
1	0	1.5	2	2.7	1	4.8	3.6	2.4	3.2	5.7	2.8	4.7	2.9	4.3	3.6	3.4	5	1	1	2	1	1	1	1
2	0	2.8	2.3	3	1.7	4.6	4.6	5.2	3.2	4.7	2.4	4.6	2.3	2.8	4	3.1	5	1	1	1	2	2	7	26
2	1	2.8	2.3	3	1.7	4.6	4.6	5.2	3.2	4.7	2.4	4.6	2.3	2.8	4	3.1	7	1	6	2	5	5	7	25
2	1	2.8	2.3	3	1.7	4.6	4.6	5.2	3.2	4.7	2.4	4.6	2.3	2.8	4	3.1	5	2	5	5	5	6	7	24
2	1	2.8	2.3	3	1.7	4.6	4.6	5.2	3.2	4.7	2.4	4.6	2.3	2.8	4	3.1	1	7	1	4	4	6	7	23
2	0	2.8	2.3	3	1.7	4.6	4.6	5.2	3.2	4.7	2.4	4.6	2.3	2.8	4	3.1	5	1	1	5	5	1	6	22
2	1	2.8	2.3	3	1.7	4.6	4.6	5.2	3.2	4.7	2.4	4.6	2.3	2.8	4	3.1	4	1	1	1	5	2	6	21
2	1	2.8	2.3	3	1.7	4.6	4.6	5.2	3.2	4.7	2.4	4.6	2.3	2.8	4	3.1	7	1	1	5	5	6	6	20
2	0	2.8	2.3	3	1.7	4.6	4.6	5.2	3.2	4.7	2.4	4.6	2.3	2.8	4	3.1	7	1	5	5	6	5	6	19
2	0	2.8	2.3	3	1.7	4.6	4.6	5.2	3.2	4.7	2.4	4.6	2.3	2.8	4	3.1	7	1	5	1	1	1	6	18
2	0	2.8	2.3	3	1.7	4.6	4.6	5.2	3.2	4.7	2.4	4.6	2.3	2.8	4	3.1	7	1	1	1	1	1	5	17
2	1	2.8	2.3	3	1.7	4.6	4.6	5.2	3.2	4.7	2.4	4.6	2.3	2.8	4	3.1	6	1	1	5	5	2	5	16
2	1	2.8	2.3	3	1.7	4.6	4.6	5.2	3.2	4.7	2.4	4.6	2.3	2.8	4	3.1	5	1	5	3	2	5	5	15
2	1	2.8	2.3	3	1.7	4.6	4.6	5.2	3.2	4.7	2.4	4.6	2.3	2.8	4	3.1	5	1	1	5	3	2	5	14
2	1	2.8	2.3	3	1.7	4.6	4.6	5.2	3.2	4.7	2.4	4.6	2.3	2.8	4	3.1	5	1	5	5	5	5	5	13
2	1	2.8	2.3	3	1.7	4.6	4.6	5.2	3.2	4.7	2.4	4.6	2.3	2.8	4	3.1	6	2	5	6	6	7	4	12
2	1	2.8	2.3	3	1.7	4.6	4.6	5.2	3.2	4.7	2.4	4.6	2.3	2.8	4	3.1	4	1	6	1	1	1	4	11
2	0	2.8	2.3	3	1.7	4.6	4.6	5.2	3.2	4.7	2.4	4.6	2.3	2.8	4	3.1	1	6	6	2	6	5	4	10
2	1	2.8	2.3	3	1.7	4.6	4.6	5.2	3.2	4.7	2.4	4.6	2.3	2.8	4	3.1	6	1	5	5	5	3	3	9
2	1	2.8	2.3	3	1.7	4.6	4.6	5.2	3.2	4.7	2.4	4.6	2.3	2.8	4	3.1	6	1	1	5	5	5	3	8
2	0	2.8	2.3	3	1.7	4.6	4.6	5.2	3.2	4.7	2.4	4.6	2.3	2.8	4	3.1	6	1	1	5	6	3	3	7
2	0	2.8	2.3	3	1.7	4.6	4.6	5.2	3.2	4.7	2.4	4.6	2.3	2.8	4	3.1	6	1	2	5	5	6	3	6
2	0	2.8	2.3	3	1.7	4.6	4.6	5.2	3.2	4.7	2.4	4.6	2.3	2.8	4	3.1	1	6	1	5	5	2	3	5
2	1	2.8	2.3	3	1.7	4.6	4.6	5.2	3.2	4.7	2.4	4.6	2.3	2.8	4	3.1	6	2	1	5	5	2	2	4
2	1	2.8	2.3	3	1.7	4.6	4.6	5.2	3.2	4.7	2.4	4.6	2.3	2.8	4	3.1	6	2	5	5	5	2	1	3
2	1	2.8	2.3	3	1.7	4.6	4.6	5.2	3.2	4.7	2.4	4.6	2.3	2.8	4	3.1	6	5	6	3	5	5	1	2
2	1	2.8	2.3	3	1.7	4.6	4.6	5.2	3.2	4.7	2.4	4.6	2.3	2.8	4	3.1	2	5	5	1	1	2	1	1
3	0	3	3.8	4	1.2	2.2	2.7	6.6	4.3	3.2	2	1.9	1.6	3	2	1.7	1	1	1	5	1	3	7	25
3	0	3	3.8	4	1.2	2.2	2.7	6.6	4.3	3.2	2	1.9	1.6	3	2	1.7	2	2	2	2	2	2	7	24
3	0	3	3.8	4	1.2	2.2	2.7	6.6	4.3	3.2	2	1.9	1.6	3	2	1.7	1	1	4	5	4	1	7	23
3	0	3	3.8	4	1.2	2.2	2.7	6.6	4.3	3.2	2	1.9	1.6	3	2	1.7	6	3	5	1	1	6	7	22
3	0	3	3.8	4	1.2	2.2	2.7	6.6	4.3	3.2	2	1.9	1.6	3	2	1.7	1	1	1	1	1	1	6	21
3	0	3	3.8	4	1.2	2.2	2.7	6.6	4.3	3.2	2	1.9	1.6	3	2	1.7	1	1	1	6	6	7	6	20
3	0	3	3.8	4	1.2	2.2	2.7	6.6	4.3	3.2	2	1.9	1.6	3	2	1.7	1	1	1	1	1	1	6	19
3	0	3	3.8	4	1.2	2.2	2.7	6.6	4.3	3.2	2	1.9	1.6	3	2	1.7	2	2	2	5	5	6	6	18
3	0	3	3.8	4	1.2	2.2	2.7	6.6	4.3	3.2	2	1.9	1.6	3	2	1.7	2	2	2	2	2	2	6	17
3	0	3	3.8	4	1.2	2.2	2.7	6.6	4.3	3.2	2	1.9	1.6	3	2	1.7	2	2	2	2	2	2	6	16
3	0	3	3.8	4	1.2	2.2	2.7	6.6	4.3	3.2	2	1.9	1.6	3	2	1.7	5	1	1	7	3	1	5	15
3	1	3	3.8	4	1.2	2.2	2.7	6.6	4.3	3.2	2	1.9	1.6	3	2	1.7	2	6	3	3	7	7	5	14
3	0	3	3.8	4	1.2	2.2	2.7	6.6	4.3	3.2	2	1.9	1.6	3	2	1.7	1	1	1	7	6	6	4	13
3	0	3	3.8	4	1.2	2.2	2.7	6.6	4.3	3.2	2	1.9	1.6	3	2	1.7	2	1	1	1	1	1	4	12
3	0	3	3.8	4	1.2	2.2	2.7	6.6	4.3	3.2	2	1.9	1.6	3	2	1.7	1	1	2	1	1	1	3	11
3	0	3	3.8	4	1.2	2.2	2.7	6.6	4.3	3.2	2	1.9	1.6	3	2	1.7	1	1	1	5	4	5	3	10
3	0	3	3.8	4	1.2	2.2	2.7	6.6	4.3	3.2	2	1.9	1.6	3	2	1.7	1	1	1	1	1	1	3	9
3	0	3	3.8	4	1.2	2.2	2.7	6.6	4.3	3.2	2	1.9	1.6	3	2	1.7	6	1	1	1	1	1	3	8
3	0	3	3.8	4	1.2	2.2	2.7	6.6	4.3	3.2	2	1.9	1.6	3	2	1.7	2	2	5	7	5	1	2	7
3	0	3	3.8	4	1.2	2.2	2.7	6.6	4.3	3.2	2	1.9	1.6	3	2	1.7	2	2	2	2	2	1	2	6
3	0	3	3.8	4	1.2	2.2	2.7	6.6	4.3	3.2	2	1.9	1.6	3	2	1.7	1	1	1	5	1	1	1	5
3	0	3	3.8	4	1.2	2.2	2.7	6.6	4.3	3.2	2	1.9	1.6	3	2	1.7	1	1	1	1	1	1	1	4
3	0	3	3.8	4	1.2	2.2	2.7	6.6	4.3	3.2	2	1.9	1.6	3	2	1.7	1	1	1	1	1	1	1	3
3	0	3	3.8	4	1.2	2.2	2.7	6.6	4.3	3.2	2	1.9	1.6	3	2	1.7	4	1	1	1	1	1	1	2
3	0	3	3.8	4	1.2	2.2	2.7	6.6	4.3	3.2	2	1.9	1.6	3	2	1.7	4	4	4	1	1	1	1	1
4	0	3.5	2.2	3	2	6	3.6	4.8	4.6	4.3	3.8	4.2	2.1	5	5.1	4.3	2	5	5	2	2	2	7	33
4	0	3.5	2.2	3	2	6	3.6	4.8	4.6	4.3	3.8	4.2	2.1	5	5.1	4.3	2	2	5	2	2	2	7	32
4	0	3.5	2.2	3	2	6	3.6	4.8	4.6	4.3	3.8	4.2	2.1	5	5.1	4.3	2	2	5	6	6	6	7	31
4	1	3.5	2.2	3	2	6	3.6	4.8	4.6	4.3	3.8	4.2	2.1	5	5.1	4.3	1	2	5	5	5	5	7	30
4	0	3.5	2.2	3	2	6	3.6	4.8	4.6	4.3	3.8	4.2	2.1	5	5.1	4.3	1	1	5	6	6	6	7	29
4	1	3.5	2.2	3	2	6	3.6	4.8	4.6	4.3	3.8	4.2	2.1	5	5.1	4.3	4	4	5	1	1	1	7	28
4	0	3.5	2.2	3	2	6	3.6	4.8	4.6	4.3	3.8	4.2	2.1	5	5.1	4.3	5	2	5	2	2	2	6	27
4	0	3.5	2.2	3	2	6	3.6	4.8	4.6	4.3	3.8	4.2	2.1	5	5.1	4.3	6	2	5	2	2	2	6	26
4	0	3.5	2.2	3	2	6	3.6	4.8	4.6	4.3	3.8	4.2	2.1	5	5.1	4.3	2	5	5	2	2	2	6	25
4	0	3.5	2.2	3	2	6	3.6	4.8	4.6	4.3	3.8	4.2	2.1	5	5.1	4.3	2	2	5	5	5	5	6	24
4	1	3.5	2.2	3	2	6	3.6	4.8	4.6	4.3	3.8	4.2	2.1	5	5.1	4.3	3	2	5	6	5	6	5	23
4	1	3.5	2.2	3	2	6	3.6	4.8	4.6	4.3	3.8	4.2	2.1	5	5.1	4.3	4	2	5	5	2	2	5	22
4	1	3.5	2.2	3	2	6	3.6	4.8	4.6	4.3	3.8	4.2	2.1	5	5.1	4.3	4	4	5	4	4	4	5	21
4	1	3.5	2.2	3	2	6	3.6	4.8	4.6	4.3	3.8	4.2	2.1	5	5.1	4.3	4	4	5	2	2	2	4	20
4	0	3.5	2.2	3	2	6	3.6	4.8	4.6	4.3	3.8	4.2	2.1	5	5.1	4.3	3	3	5	5	3	3	4	19
4	0	3.5	2.2	3	2	6	3.6	4.8	4.6	4.3	3.8	4.2	2.1	5	5.1	4.3	3	3	5	6	6	6	4	18
4	1	3.5	2.2	3	2	6	3.6	4.8	4.6	4.3	3.8	4.2	2.1	5	5.1	4.3	4	4	5	5	4	4	4	17
4	0	3.5	2.2	3	2	6	3.6	4.8	4.6	4.3	3.8	4.2	2.1	5	5.1	4.3	5	2	5	2	2	2	4	16
4	1	3.5	2.2	3	2	6	3.6	4.8	4.6	4.3	3.8	4.2	2.1	5	5.1	4.3	7	1	1	1	1	1	3	15
4	1	3.5	2.2	3	2	6	3.6	4.8	4.6	4.3	3.8	4.2	2.1	5	5.1	4.3	5	2	2	2	2	1	3	14
4	0	3.5	2.2	3	2	6	3.6	4.8	4.6	4.3	3.8	4.2	2.1	5	5.1	4.3	2	2	5	6	6	5	3	13
4	0	3.5	2.2	3	2	6	3.6	4.8	4.6	4.3	3.8	4.2	2.1	5	5.1	4.3	2	2	5	6	6	5	3	12
4	1	3.5	2.2	3	2	6	3.6	4.8	4.6	4.3	3.8	4.2	2.1	5	5.1	4.3	4	4	5	5	2	2	3	11
4	0	3.5	2.2	3	2	6	3.6	4.8	4.6	4.3	3.8	4.2	2.1	5	5.1	4.3	6	2	3	3	2	2	2	10
4	1	3.5	2.2	3	2	6	3.6	4.8	4.6	4.3	3.8	4.2	2.1	5	5.1	4.3	5	3	3	3	3	3	2	9
4	1	3.5	2.2	3	2	6	3.6	4.8	4.6	4.3	3.8	4.2	2.1	5	5.1	4.3	2	2	5	5	6	5	2	8
4	1	3.5	2.2	3	2	6	3.6	4.8	4.6	4.3	3.8	4.2	2.1	5	5.1	4.3	4	4	5	4	4	4	2	7
4	0	3.5	2.2	3	2	6	3.6	4.8	4.6	4.3	3.8	4.2	2.1	5	5.1	4.3	2	2	2	2	2	2	2	6
4	0	3.5	2.2	3	2	6	3.6	4.8	4.6	4.3	3.8	4.2	2.1	5	5.1	4.3	2	2	2	5	6	5	1	5
4	1	3.5	2.2	3	2	6	3.6	4.8	4.6	4.3	3.8	4.2	2.1	5	5.1	4.3	3	2	3	3	3	3	1	4
4	1	3.5	2.2	3	2	6	3.6	4.8	4.6	4.3	3.8	4.2	2.1	5	5.1	4.3	2	2	5	6	6	5	1	3
4	1	3.5	2.2	3	2	6	3.6	4.8	4.6	4.3	3.8	4.2	2.1	5	5.1	4.3	2	2	5	6	6	5	1	2
4	1	3.5	2.2	3	2	6	3.6	4.8	4.6	4.3	3.8	4.2	2.1	5	5.1	4.3	5	2	5	2	2	2	1	1
6	0	4	4.3	4	4	2.8	1.7	6	2.2	3.5	1.7	4.4	1.1	2.3	3	2.4	3	5	2	3	3	3	7	27
6	0	4	4.3	4	4	2.8	1.7	6	2.2	3.5	1.7	4.4	1.1	2.3	3	2.4	5	2	2	3	2	2	7	26
6	0	4	4.3	4	4	2.8	1.7	6	2.2	3.5	1.7	4.4	1.1	2.3	3	2.4	3	5	5	3	3	3	7	25
6	0	4	4.3	4	4	2.8	1.7	6	2.2	3.5	1.7	4.4	1.1	2.3	3	2.4	3	5	5	6	5	6	7	24
6	1	4	4.3	4	4	2.8	1.7	6	2.2	3.5	1.7	4.4	1.1	2.3	3	2.4	5	3	3	2	2	2	7	23
6	0	4	4.3	4	4	2.8	1.7	6	2.2	3.5	1.7	4.4	1.1	2.3	3	2.4	5	3	3	2	2	2	6	22
6	0	4	4.3	4	4	2.8	1.7	6	2.2	3.5	1.7	4.4	1.1	2.3	3	2.4	5	2	2	2	3	3	6	21
6	0	4	4.3	4	4	2.8	1.7	6	2.2	3.5	1.7	4.4	1.1	2.3	3	2.4	4	2	2	3	3	3	6	20
6	0	4	4.3	4	4	2.8	1.7	6	2.2	3.5	1.7	4.4	1.1	2.3	3	2.4	5	3	3	3	3	3	6	19
6	0	4	4.3	4	4	2.8	1.7	6	2.2	3.5	1.7	4.4	1.1	2.3	3	2.4	5	3	3	2	2	2	6	18
6	1	4	4.3	4	4	2.8	1.7	6	2.2	3.5	1.7	4.4	1.1	2.3	3	2.4	5	3	3	5	5	5	5	17
6	0	4	4.3	4	4	2.8	1.7	6	2.2	3.5	1.7	4.4	1.1	2.3	3	2.4	3	5	5	5	5	6	5	16
6	0	4	4.3	4	4	2.8	1.7	6	2.2	3.5	1.7	4.4	1.1	2.3	3	2.4	5	3	3	2	2	2	5	15
6	0	4	4.3	4	4	2.8	1.7	6	2.2	3.5	1.7	4.4	1.1	2.3	3	2.4	5	2	2	3	3	3	4	14
6	0	4	4.3	4	4	2.8	1.7	6	2.2	3.5	1.7	4.4	1.1	2.3	3	2.4	3	4	3	5	5	5	4	13
6	0	4	4.3	4	4	2.8	1.7	6	2.2	3.5	1.7	4.4	1.1	2.3	3	2.4	5	3	3	3	3	3	4	12
6	0	4	4.3	4	4	2.8	1.7	6	2.2	3.5	1.7	4.4	1.1	2.3	3	2.4	4	2	2	2	2	2	3	11
6	0	4	4.3	4	4	2.8	1.7	6	2.2	3.5	1.7	4.4	1.1	2.3	3	2.4	5	2	2	4	4	2	3	10
6	0	4	4.3	4	4	2.8	1.7	6	2.2	3.5	1.7	4.4	1.1	2.3	3	2.4	4	2	5	5	4	5	3	9
6	0	4	4.3	4	4	2.8	1.7	6	2.2	3.5	1.7	4.4	1.1	2.3	3	2.4	4	1	1	1	1	1	3	8
6	0	4	4.3	4	4	2.8	1.7	6	2.2	3.5	1.7	4.4	1.1	2.3	3	2.4	4	1	1	2	2	2	2	7
6	0	4	4.3	4	4	2.8	1.7	6	2.2	3.5	1.7	4.4	1.1	2.3	3	2.4	4	1	1	2	2	2	2	6
6	0	4	4.3	4	4	2.8	1.7	6	2.2	3.5	1.7	4.4	1.1	2.3	3	2.4	3	3	3	5	5	7	2	5
6	0	4	4.3	4	4	2.8	1.7	6	2.2	3.5	1.7	4.4	1.1	2.3	3	2.4	4	2	2	6	5	5	2	4
6	0	4	4.3	4	4	2.8	1.7	6	2.2	3.5	1.7	4.4	1.1	2.3	3	2.4	4	1	1	1	2	2	1	3
6	0	4	4.3	4	4	2.8	1.7	6	2.2	3.5	1.7	4.4	1.1	2.3	3	2.4	4	4	4	2	2	2	1	2
6	0	4	4.3	4	4	2.8	1.7	6	2.2	3.5	1.7	4.4	1.1	2.3	3	2.4	4	3	2	2	2	2	1	1
7	1	2.3	3.7	1.7	2.5	5	2.3	2.4	5.2	3.2	1.3	4.9	2.6	1.7	3.4	2.9	5	1	1	5	3	2	7	15
7	0	2.3	3.7	1.7	2.5	5	2.3	2.4	5.2	3.2	1.3	4.9	2.6	1.7	3.4	2.9	2	2	4	1	1	1	7	14
7	0	2.3	3.7	1.7	2.5	5	2.3	2.4	5.2	3.2	1.3	4.9	2.6	1.7	3.4	2.9	5	2	5	7	5	4	6	13
7	0	2.3	3.7	1.7	2.5	5	2.3	2.4	5.2	3.2	1.3	4.9	2.6	1.7	3.4	2.9	2	2	2	2	2	2	6	12
7	0	2.3	3.7	1.7	2.5	5	2.3	2.4	5.2	3.2	1.3	4.9	2.6	1.7	3.4	2.9	2	2	2	5	3	5	4	11
7	0	2.3	3.7	1.7	2.5	5	2.3	2.4	5.2	3.2	1.3	4.9	2.6	1.7	3.4	2.9	1	1	1	1	1	1	3	10
7	1	2.3	3.7	1.7	2.5	5	2.3	2.4	5.2	3.2	1.3	4.9	2.6	1.7	3.4	2.9	1	1	1	1	1	1	3	9
7	0	2.3	3.7	1.7	2.5	5	2.3	2.4	5.2	3.2	1.3	4.9	2.6	1.7	3.4	2.9	2	2	2	2	2	1	3	8
7	1	2.3	3.7	1.7	2.5	5	2.3	2.4	5.2	3.2	1.3	4.9	2.6	1.7	3.4	2.9	1	1	1	1	1	1	2	7
7	0	2.3	3.7	1.7	2.5	5	2.3	2.4	5.2	3.2	1.3	4.9	2.6	1.7	3.4	2.9	5	2	3	1	1	1	1	6
7	0	2.3	3.7	1.7	2.5	5	2.3	2.4	5.2	3.2	1.3	4.9	2.6	1.7	3.4	2.9	4	1	5	1	1	1	1	5
7	0	2.3	3.7	1.7	2.5	5	2.3	2.4	5.2	3.2	1.3	4.9	2.6	1.7	3.4	2.9	2	2	5	5	5	4	1	4
7	0	2.3	3.7	1.7	2.5	5	2.3	2.4	5.2	3.2	1.3	4.9	2.6	1.7	3.4	2.9	1	1	1	1	1	1	1	3
7	0	2.3	3.7	1.7	2.5	5	2.3	2.4	5.2	3.2	1.3	4.9	2.6	1.7	3.4	2.9	4	4	4	4	4	4	1	2
7	1	2.3	3.7	1.7	2.5	5	2.3	2.4	5.2	3.2	1.3	4.9	2.6	1.7	3.4	2.9	5	2	2	1	1	1	1	1
8	0	2.7	3	4.2	3.7	4	5.6	6	4.3	4.7	4.1	6.2	4.6	5.2	4.6	5.2	2	5	7	2	5	2	7	30
8	0	2.7	3	4.2	3.7	4	5.6	6	4.3	4.7	4.1	6.2	4.6	5.2	4.6	5.2	6	2	2	1	3	2	7	29
8	0	2.7	3	4.2	3.7	4	5.6	6	4.3	4.7	4.1	6.2	4.6	5.2	4.6	5.2	6	2	2	7	7	5	7	28
8	1	2.7	3	4.2	3.7	4	5.6	6	4.3	4.7	4.1	6.2	4.6	5.2	4.6	5.2	2	6	7	3	5	3	6	27
8	1	2.7	3	4.2	3.7	4	5.6	6	4.3	4.7	4.1	6.2	4.6	5.2	4.6	5.2	5	2	2	1	1	1	6	26
8	0	2.7	3	4.2	3.7	4	5.6	6	4.3	4.7	4.1	6.2	4.6	5.2	4.6	5.2	3	2	5	7	7	6	6	25
8	1	2.7	3	4.2	3.7	4	5.6	6	4.3	4.7	4.1	6.2	4.6	5.2	4.6	5.2	5	2	2	5	2	1	6	24
8	1	2.7	3	4.2	3.7	4	5.6	6	4.3	4.7	4.1	6.2	4.6	5.2	4.6	5.2	6	2	2	1	2	1	5	23
8	1	2.7	3	4.2	3.7	4	5.6	6	4.3	4.7	4.1	6.2	4.6	5.2	4.6	5.2	5	2	3	1	2	2	5	22
8	0	2.7	3	4.2	3.7	4	5.6	6	4.3	4.7	4.1	6.2	4.6	5.2	4.6	5.2	5	3	5	2	2	2	5	21
8	1	2.7	3	4.2	3.7	4	5.6	6	4.3	4.7	4.1	6.2	4.6	5.2	4.6	5.2	5	3	3	2	5	4	5	20
8	1	2.7	3	4.2	3.7	4	5.6	6	4.3	4.7	4.1	6.2	4.6	5.2	4.6	5.2	4	1	4	2	2	1	5	19
8	1	2.7	3	4.2	3.7	4	5.6	6	4.3	4.7	4.1	6.2	4.6	5.2	4.6	5.2	2	6	5	3	1	1	4	18
8	1	2.7	3	4.2	3.7	4	5.6	6	4.3	4.7	4.1	6.2	4.6	5.2	4.6	5.2	2	6	6	2	5	4	4	17
8	0	2.7	3	4.2	3.7	4	5.6	6	4.3	4.7	4.1	6.2	4.6	5.2	4.6	5.2	2	2	2	2	5	4	4	16
8	0	2.7	3	4.2	3.7	4	5.6	6	4.3	4.7	4.1	6.2	4.6	5.2	4.6	5.2	4	1	5	7	7	5	4	15
8	0	2.7	3	4.2	3.7	4	5.6	6	4.3	4.7	4.1	6.2	4.6	5.2	4.6	5.2	7	1	1	1	1	1	3	14
8	0	2.7	3	4.2	3.7	4	5.6	6	4.3	4.7	4.1	6.2	4.6	5.2	4.6	5.2	5	2	5	2	1	1	3	13
8	0	2.7	3	4.2	3.7	4	5.6	6	4.3	4.7	4.1	6.2	4.6	5.2	4.6	5.2	2	2	2	7	5	2	3	12
8	1	2.7	3	4.2	3.7	4	5.6	6	4.3	4.7	4.1	6.2	4.6	5.2	4.6	5.2	5	2	5	1	4	3	3	11
8	0	2.7	3	4.2	3.7	4	5.6	6	4.3	4.7	4.1	6.2	4.6	5.2	4.6	5.2	6	1	1	5	1	1	2	10
8	0	2.7	3	4.2	3.7	4	5.6	6	4.3	4.7	4.1	6.2	4.6	5.2	4.6	5.2	2	2	3	6	6	6	2	9
8	0	2.7	3	4.2	3.7	4	5.6	6	4.3	4.7	4.1	6.2	4.6	5.2	4.6	5.2	5	2	2	7	7	5	2	8
8	1	2.7	3	4.2	3.7	4	5.6	6	4.3	4.7	4.1	6.2	4.6	5.2	4.6	5.2	6	1	2	1	1	1	2	7
8	0	2.7	3	4.2	3.7	4	5.6	6	4.3	4.7	4.1	6.2	4.6	5.2	4.6	5.2	2	2	2	1	1	1	2	6
8	0	2.7	3	4.2	3.7	4	5.6	6	4.3	4.7	4.1	6.2	4.6	5.2	4.6	5.2	6	2	2	1	1	1	1	5
8	0	2.7	3	4.2	3.7	4	5.6	6	4.3	4.7	4.1	6.2	4.6	5.2	4.6	5.2	1	6	2	3	5	3	1	4
8	0	2.7	3	4.2	3.7	4	5.6	6	4.3	4.7	4.1	6.2	4.6	5.2	4.6	5.2	2	5	6	1	1	1	1	3
8	0	2.7	3	4.2	3.7	4	5.6	6	4.3	4.7	4.1	6.2	4.6	5.2	4.6	5.2	4	1	1	1	1	1	1	2
8	0	2.7	3	4.2	3.7	4	5.6	6	4.3	4.7	4.1	6.2	4.6	5.2	4.6	5.2	7	1	1	2	2	2	1	1
10	0	2.2	2.3	3.5	3	4.4	3.4	4.2	2.8	3.5	1	2.4	1.3	3.7	1.3	1.2	4	1	1	1	1	1	7	23
10	0	2.2	2.3	3.5	3	4.4	3.4	4.2	2.8	3.5	1	2.4	1.3	3.7	1.3	1.2	4	1	1	1	1	1	6	22
10	0	2.2	2.3	3.5	3	4.4	3.4	4.2	2.8	3.5	1	2.4	1.3	3.7	1.3	1.2	6	1	1	1	1	1	6	21
10	0	2.2	2.3	3.5	3	4.4	3.4	4.2	2.8	3.5	1	2.4	1.3	3.7	1.3	1.2	6	1	2	1	1	1	6	20
10	0	2.2	2.3	3.5	3	4.4	3.4	4.2	2.8	3.5	1	2.4	1.3	3.7	1.3	1.2	5	1	1	1	1	1	6	19
10	0	2.2	2.3	3.5	3	4.4	3.4	4.2	2.8	3.5	1	2.4	1.3	3.7	1.3	1.2	5	1	1	1	1	1	5	18
10	0	2.2	2.3	3.5	3	4.4	3.4	4.2	2.8	3.5	1	2.4	1.3	3.7	1.3	1.2	3	1	2	5	6	4	5	17
10	0	2.2	2.3	3.5	3	4.4	3.4	4.2	2.8	3.5	1	2.4	1.3	3.7	1.3	1.2	4	1	1	1	1	1	5	16
10	0	2.2	2.3	3.5	3	4.4	3.4	4.2	2.8	3.5	1	2.4	1.3	3.7	1.3	1.2	5	1	1	2	1	1	4	15
10	0	2.2	2.3	3.5	3	4.4	3.4	4.2	2.8	3.5	1	2.4	1.3	3.7	1.3	1.2	4	1	1	2	1	1	4	14
10	0	2.2	2.3	3.5	3	4.4	3.4	4.2	2.8	3.5	1	2.4	1.3	3.7	1.3	1.2	3	2	1	5	1	1	4	13
10	0	2.2	2.3	3.5	3	4.4	3.4	4.2	2.8	3.5	1	2.4	1.3	3.7	1.3	1.2	5	1	1	1	1	1	3	12
10	0	2.2	2.3	3.5	3	4.4	3.4	4.2	2.8	3.5	1	2.4	1.3	3.7	1.3	1.2	5	1	1	5	1	1	3	11
10	0	2.2	2.3	3.5	3	4.4	3.4	4.2	2.8	3.5	1	2.4	1.3	3.7	1.3	1.2	4	1	1	2	1	1	3	10
10	0	2.2	2.3	3.5	3	4.4	3.4	4.2	2.8	3.5	1	2.4	1.3	3.7	1.3	1.2	6	1	1	1	1	1	3	9
10	0	2.2	2.3	3.5	3	4.4	3.4	4.2	2.8	3.5	1	2.4	1.3	3.7	1.3	1.2	4	1	1	6	4	2	3	8
10	0	2.2	2.3	3.5	3	4.4	3.4	4.2	2.8	3.5	1	2.4	1.3	3.7	1.3	1.2	4	1	1	1	1	1	2	7
10	0	2.2	2.3	3.5	3	4.4	3.4	4.2	2.8	3.5	1	2.4	1.3	3.7	1.3	1.2	4	1	1	1	1	1	2	6
10	0	2.2	2.3	3.5	3	4.4	3.4	4.2	2.8	3.5	1	2.4	1.3	3.7	1.3	1.2	4	1	1	1	1	1	2	5
10	0	2.2	2.3	3.5	3	4.4	3.4	4.2	2.8	3.5	1	2.4	1.3	3.7	1.3	1.2	4	1	1	1	1	1	2	4
10	0	2.2	2.3	3.5	3	4.4	3.4	4.2	2.8	3.5	1	2.4	1.3	3.7	1.3	1.2	4	1	1	1	1	1	1	3
10	0	2.2	2.3	3.5	3	4.4	3.4	4.2	2.8	3.5	1	2.4	1.3	3.7	1.3	1.2	4	1	1	1	1	1	1	2
10	0	2.2	2.3	3.5	3	4.4	3.4	4.2	2.8	3.5	1	2.4	1.3	3.7	1.3	1.2	4	1	1	1	1	1	1	1
12	0	2.2	3.5	3.2	2.7	6.2	3	5.2	2.5	5	4.7	5.6	3.7	5.5	5.4	4.5	6	2	2	5	2	2	7	16
12	1	2.2	3.5	3.2	2.7	6.2	3	5.2	2.5	5	4.7	5.6	3.7	5.5	5.4	4.5	7	2	1	2	2	1	6	15
12	0	2.2	3.5	3.2	2.7	6.2	3	5.2	2.5	5	4.7	5.6	3.7	5.5	5.4	4.5	5	1	2	5	3	2	6	14
12	0	2.2	3.5	3.2	2.7	6.2	3	5.2	2.5	5	4.7	5.6	3.7	5.5	5.4	4.5	6	2	2	2	3	1	5	13
12	1	2.2	3.5	3.2	2.7	6.2	3	5.2	2.5	5	4.7	5.6	3.7	5.5	5.4	4.5	6	3	3	3	5	3	5	12
12	1	2.2	3.5	3.2	2.7	6.2	3	5.2	2.5	5	4.7	5.6	3.7	5.5	5.4	4.5	1	5	5	3	5	3	4	11
12	1	2.2	3.5	3.2	2.7	6.2	3	5.2	2.5	5	4.7	5.6	3.7	5.5	5.4	4.5	6	2	5	2	1	2	4	10
12	0	2.2	3.5	3.2	2.7	6.2	3	5.2	2.5	5	4.7	5.6	3.7	5.5	5.4	4.5	2	3	6	1	1	1	3	9
12	1	2.2	3.5	3.2	2.7	6.2	3	5.2	2.5	5	4.7	5.6	3.7	5.5	5.4	4.5	5	1	5	6	3	5	3	8
12	0	2.2	3.5	3.2	2.7	6.2	3	5.2	2.5	5	4.7	5.6	3.7	5.5	5.4	4.5	5	2	3	7	6	6	2	7
12	0	2.2	3.5	3.2	2.7	6.2	3	5.2	2.5	5	4.7	5.6	3.7	5.5	5.4	4.5	5	3	5	6	2	2	2	6
12	1	2.2	3.5	3.2	2.7	6.2	3	5.2	2.5	5	4.7	5.6	3.7	5.5	5.4	4.5	5	2	5	1	1	6	2	5
12	0	2.2	3.5	3.2	2.7	6.2	3	5.2	2.5	5	4.7	5.6	3.7	5.5	5.4	4.5	5	2	5	5	2	2	1	4
12	0	2.2	3.5	3.2	2.7	6.2	3	5.2	2.5	5	4.7	5.6	3.7	5.5	5.4	4.5	3	2	2	5	1	1	1	3
12	0	2.2	3.5	3.2	2.7	6.2	3	5.2	2.5	5	4.7	5.6	3.7	5.5	5.4	4.5	2	6	5	5	2	2	1	2
12	1	2.2	3.5	3.2	2.7	6.2	3	5.2	2.5	5	4.7	5.6	3.7	5.5	5.4	4.5	7	1	2	1	1	1	1	1
15	1	3.5	3.5	3.8	3	2.6	3.1	5.4	3.3	3.7	4.9	4.3	1.6	5.5	3.4	3.7	4	1	1	1	1	1	7	11
15	1	3.5	3.5	3.8	3	2.6	3.1	5.4	3.3	3.7	4.9	4.3	1.6	5.5	3.4	3.7	6	1	1	2	1	1	5	10
15	0	3.5	3.5	3.8	3	2.6	3.1	5.4	3.3	3.7	4.9	4.3	1.6	5.5	3.4	3.7	4	1	1	5	5	1	5	9
15	0	3.5	3.5	3.8	3	2.6	3.1	5.4	3.3	3.7	4.9	4.3	1.6	5.5	3.4	3.7	6	1	1	6	2	2	4	8
15	0	3.5	3.5	3.8	3	2.6	3.1	5.4	3.3	3.7	4.9	4.3	1.6	5.5	3.4	3.7	5	1	5	5	5	5	4	7
15	0	3.5	3.5	3.8	3	2.6	3.1	5.4	3.3	3.7	4.9	4.3	1.6	5.5	3.4	3.7	2	1	1	2	2	2	3	6
15	1	3.5	3.5	3.8	3	2.6	3.1	5.4	3.3	3.7	4.9	4.3	1.6	5.5	3.4	3.7	3	1	1	5	5	5	2	5
15	0	3.5	3.5	3.8	3	2.6	3.1	5.4	3.3	3.7	4.9	4.3	1.6	5.5	3.4	3.7	1	1	1	5	3	1	2	4
15	1	3.5	3.5	3.8	3	2.6	3.1	5.4	3.3	3.7	4.9	4.3	1.6	5.5	3.4	3.7	2	3	3	2	2	2	2	3
15	0	3.5	3.5	3.8	3	2.6	3.1	5.4	3.3	3.7	4.9	4.3	1.6	5.5	3.4	3.7	6	1	1	6	6	6	1	2
15	0	3.5	3.5	3.8	3	2.6	3.1	5.4	3.3	3.7	4.9	4.3	1.6	5.5	3.4	3.7	4	1	1	6	6	5	1	1
19	0	4	3.7	3.3	3	3.6	3.6	5.6	3.3	3	2.8	2.4	1.3	3.8	3.3	2.4	3	3	6	7	7	7	7	25
19	1	4	3.7	3.3	3	3.6	3.6	5.6	3.3	3	2.8	2.4	1.3	3.8	3.3	2.4	5	3	3	2	2	2	7	24
19	0	4	3.7	3.3	3	3.6	3.6	5.6	3.3	3	2.8	2.4	1.3	3.8	3.3	2.4	4	5	5	7	7	7	7	23
19	0	4	3.7	3.3	3	3.6	3.6	5.6	3.3	3	2.8	2.4	1.3	3.8	3.3	2.4	4	4	5	7	7	7	7	22
19	1	4	3.7	3.3	3	3.6	3.6	5.6	3.3	3	2.8	2.4	1.3	3.8	3.3	2.4	3	5	5	3	3	3	6	21
19	1	4	3.7	3.3	3	3.6	3.6	5.6	3.3	3	2.8	2.4	1.3	3.8	3.3	2.4	4	4	5	2	2	2	6	20
19	0	4	3.7	3.3	3	3.6	3.6	5.6	3.3	3	2.8	2.4	1.3	3.8	3.3	2.4	6	3	3	2	2	2	6	19
19	0	4	3.7	3.3	3	3.6	3.6	5.6	3.3	3	2.8	2.4	1.3	3.8	3.3	2.4	4	4	4	3	3	3	5	18
19	0	4	3.7	3.3	3	3.6	3.6	5.6	3.3	3	2.8	2.4	1.3	3.8	3.3	2.4	6	3	4	4	3	3	5	17
19	0	4	3.7	3.3	3	3.6	3.6	5.6	3.3	3	2.8	2.4	1.3	3.8	3.3	2.4	6	2	5	2	2	2	5	16
19	1	4	3.7	3.3	3	3.6	3.6	5.6	3.3	3	2.8	2.4	1.3	3.8	3.3	2.4	2	6	7	2	2	2	4	15
19	0	4	3.7	3.3	3	3.6	3.6	5.6	3.3	3	2.8	2.4	1.3	3.8	3.3	2.4	3	5	6	6	6	6	4	14
19	0	4	3.7	3.3	3	3.6	3.6	5.6	3.3	3	2.8	2.4	1.3	3.8	3.3	2.4	5	5	6	2	2	2	4	13
19	0	4	3.7	3.3	3	3.6	3.6	5.6	3.3	3	2.8	2.4	1.3	3.8	3.3	2.4	4	4	4	4	4	4	4	12
19	0	4	3.7	3.3	3	3.6	3.6	5.6	3.3	3	2.8	2.4	1.3	3.8	3.3	2.4	5	4	4	3	3	3	3	11
19	0	4	3.7	3.3	3	3.6	3.6	5.6	3.3	3	2.8	2.4	1.3	3.8	3.3	2.4	4	5	7	7	7	7	3	10
19	1	4	3.7	3.3	3	3.6	3.6	5.6	3.3	3	2.8	2.4	1.3	3.8	3.3	2.4	4	4	5	1	1	1	3	9
19	0	4	3.7	3.3	3	3.6	3.6	5.6	3.3	3	2.8	2.4	1.3	3.8	3.3	2.4	4	5	5	7	7	7	2	8
19	0	4	3.7	3.3	3	3.6	3.6	5.6	3.3	3	2.8	2.4	1.3	3.8	3.3	2.4	6	2	4	5	3	5	2	7
19	0	4	3.7	3.3	3	3.6	3.6	5.6	3.3	3	2.8	2.4	1.3	3.8	3.3	2.4	4	4	5	5	3	3	2	6
19	1	4	3.7	3.3	3	3.6	3.6	5.6	3.3	3	2.8	2.4	1.3	3.8	3.3	2.4	3	6	4	2	1	1	1	5
19	0	4	3.7	3.3	3	3.6	3.6	5.6	3.3	3	2.8	2.4	1.3	3.8	3.3	2.4	5	4	5	7	6	6	1	4
19	0	4	3.7	3.3	3	3.6	3.6	5.6	3.3	3	2.8	2.4	1.3	3.8	3.3	2.4	3	5	6	5	5	6	1	3
19	0	4	3.7	3.3	3	3.6	3.6	5.6	3.3	3	2.8	2.4	1.3	3.8	3.3	2.4	4	4	5	4	4	3	1	2
19	0	4	3.7	3.3	3	3.6	3.6	5.6	3.3	3	2.8	2.4	1.3	3.8	3.3	2.4	4	4	5	6	6	6	1	1
20	0	2.5	2.3	3.2	3	6.4	4.4	4.4	4.8	4.8	5.9	5.4	4.3	4.7	6	5.4	3	2	2	1	1	1	7	16
20	0	2.5	2.3	3.2	3	6.4	4.4	4.4	4.8	4.8	5.9	5.4	4.3	4.7	6	5.4	5	1	1	1	1	1	6	15
20	1	2.5	2.3	3.2	3	6.4	4.4	4.4	4.8	4.8	5.9	5.4	4.3	4.7	6	5.4	5	2	2	1	1	1	5	14
20	0	2.5	2.3	3.2	3	6.4	4.4	4.4	4.8	4.8	5.9	5.4	4.3	4.7	6	5.4	5	2	2	1	1	1	4	13
20	1	2.5	2.3	3.2	3	6.4	4.4	4.4	4.8	4.8	5.9	5.4	4.3	4.7	6	5.4	5	1	1	1	1	1	4	12
20	0	2.5	2.3	3.2	3	6.4	4.4	4.4	4.8	4.8	5.9	5.4	4.3	4.7	6	5.4	4	2	5	1	1	1	3	11
20	0	2.5	2.3	3.2	3	6.4	4.4	4.4	4.8	4.8	5.9	5.4	4.3	4.7	6	5.4	5	5	5	3	1	1	3	10
20	0	2.5	2.3	3.2	3	6.4	4.4	4.4	4.8	4.8	5.9	5.4	4.3	4.7	6	5.4	4	4	4	2	2	1	3	9
20	1	2.5	2.3	3.2	3	6.4	4.4	4.4	4.8	4.8	5.9	5.4	4.3	4.7	6	5.4	5	3	3	1	1	1	3	8
20	0	2.5	2.3	3.2	3	6.4	4.4	4.4	4.8	4.8	5.9	5.4	4.3	4.7	6	5.4	4	2	1	1	1	1	3	7
20	1	2.5	2.3	3.2	3	6.4	4.4	4.4	4.8	4.8	5.9	5.4	4.3	4.7	6	5.4	5	1	3	1	1	1	2	6
20	1	2.5	2.3	3.2	3	6.4	4.4	4.4	4.8	4.8	5.9	5.4	4.3	4.7	6	5.4	5	1	1	2	1	1	2	5
20	1	2.5	2.3	3.2	3	6.4	4.4	4.4	4.8	4.8	5.9	5.4	4.3	4.7	6	5.4	5	1	2	2	2	1	2	4
20	0	2.5	2.3	3.2	3	6.4	4.4	4.4	4.8	4.8	5.9	5.4	4.3	4.7	6	5.4	4	2	2	1	1	1	1	3
20	0	2.5	2.3	3.2	3	6.4	4.4	4.4	4.8	4.8	5.9	5.4	4.3	4.7	6	5.4	3	1	3	5	3	1	1	2
20	0	2.5	2.3	3.2	3	6.4	4.4	4.4	4.8	4.8	5.9	5.4	4.3	4.7	6	5.4	2	2	3	1	1	1	1	1
21	0	4	4.2	3.5	2.3	6	4	5.6	4.3	4	2.8	3.7	4.1	4.8	2.6	3.1	2	4	4	5	5	2	7	14
21	0	4	4.2	3.5	2.3	6	4	5.6	4.3	4	2.8	3.7	4.1	4.8	2.6	3.1	5	2	2	6	4	5	7	13
21	0	4	4.2	3.5	2.3	6	4	5.6	4.3	4	2.8	3.7	4.1	4.8	2.6	3.1	2	2	2	7	6	6	7	12
21	0	4	4.2	3.5	2.3	6	4	5.6	4.3	4	2.8	3.7	4.1	4.8	2.6	3.1	2	2	4	5	2	2	6	11
21	0	4	4.2	3.5	2.3	6	4	5.6	4.3	4	2.8	3.7	4.1	4.8	2.6	3.1	2	3	3	7	6	7	6	10
21	1	4	4.2	3.5	2.3	6	4	5.6	4.3	4	2.8	3.7	4.1	4.8	2.6	3.1	4	3	4	3	2	1	5	9
21	0	4	4.2	3.5	2.3	6	4	5.6	4.3	4	2.8	3.7	4.1	4.8	2.6	3.1	6	2	2	4	2	2	4	8
21	0	4	4.2	3.5	2.3	6	4	5.6	4.3	4	2.8	3.7	4.1	4.8	2.6	3.1	2	3	3	2	2	2	3	7
21	1	4	4.2	3.5	2.3	6	4	5.6	4.3	4	2.8	3.7	4.1	4.8	2.6	3.1	3	5	5	2	2	2	3	6
21	0	4	4.2	3.5	2.3	6	4	5.6	4.3	4	2.8	3.7	4.1	4.8	2.6	3.1	5	3	3	5	5	5	2	5
21	0	4	4.2	3.5	2.3	6	4	5.6	4.3	4	2.8	3.7	4.1	4.8	2.6	3.1	6	2	2	2	2	2	2	4
21	1	4	4.2	3.5	2.3	6	4	5.6	4.3	4	2.8	3.7	4.1	4.8	2.6	3.1	5	3	3	5	5	4	2	3
21	1	4	4.2	3.5	2.3	6	4	5.6	4.3	4	2.8	3.7	4.1	4.8	2.6	3.1	5	3	3	2	2	1	1	2
21	0	4	4.2	3.5	2.3	6	4	5.6	4.3	4	2.8	3.7	4.1	4.8	2.6	3.1	5	2	2	6	3	3	1	1
22	0	3.2	1	3.8	3	4.8	1.6	4.6	2.7	2.7	3.3	4.4	3.6	5.2	3.3	3.4	6	2	2	2	2	2	7	20
22	0	3.2	1	3.8	3	4.8	1.6	4.6	2.7	2.7	3.3	4.4	3.6	5.2	3.3	3.4	5	2	1	5	1	2	7	19
22	0	3.2	1	3.8	3	4.8	1.6	4.6	2.7	2.7	3.3	4.4	3.6	5.2	3.3	3.4	2	2	2	2	2	2	6	18
22	0	3.2	1	3.8	3	4.8	1.6	4.6	2.7	2.7	3.3	4.4	3.6	5.2	3.3	3.4	2	2	2	5	2	2	6	17
22	0	3.2	1	3.8	3	4.8	1.6	4.6	2.7	2.7	3.3	4.4	3.6	5.2	3.3	3.4	5	2	2	5	2	2	5	16
22	0	3.2	1	3.8	3	4.8	1.6	4.6	2.7	2.7	3.3	4.4	3.6	5.2	3.3	3.4	5	1	2	5	3	1	5	15
22	0	3.2	1	3.8	3	4.8	1.6	4.6	2.7	2.7	3.3	4.4	3.6	5.2	3.3	3.4	6	2	1	2	1	1	5	14
22	1	3.2	1	3.8	3	4.8	1.6	4.6	2.7	2.7	3.3	4.4	3.6	5.2	3.3	3.4	6	2	2	2	2	2	4	13
22	0	3.2	1	3.8	3	4.8	1.6	4.6	2.7	2.7	3.3	4.4	3.6	5.2	3.3	3.4	2	5	2	2	1	1	3	12
22	0	3.2	1	3.8	3	4.8	1.6	4.6	2.7	2.7	3.3	4.4	3.6	5.2	3.3	3.4	2	2	2	6	6	2	3	11
22	0	3.2	1	3.8	3	4.8	1.6	4.6	2.7	2.7	3.3	4.4	3.6	5.2	3.3	3.4	5	2	1	2	2	2	3	10
22	1	3.2	1	3.8	3	4.8	1.6	4.6	2.7	2.7	3.3	4.4	3.6	5.2	3.3	3.4	3	3	3	1	1	1	3	9
22	1	3.2	1	3.8	3	4.8	1.6	4.6	2.7	2.7	3.3	4.4	3.6	5.2	3.3	3.4	3	5	5	2	2	1	3	8
22	0	3.2	1	3.8	3	4.8	1.6	4.6	2.7	2.7	3.3	4.4	3.6	5.2	3.3	3.4	3	3	5	5	5	5	2	7
22	0	3.2	1	3.8	3	4.8	1.6	4.6	2.7	2.7	3.3	4.4	3.6	5.2	3.3	3.4	2	6	6	1	2	1	2	6
22	1	3.2	1	3.8	3	4.8	1.6	4.6	2.7	2.7	3.3	4.4	3.6	5.2	3.3	3.4	6	2	2	6	6	1	2	5
22	0	3.2	1	3.8	3	4.8	1.6	4.6	2.7	2.7	3.3	4.4	3.6	5.2	3.3	3.4	5	2	2	3	2	1	1	4
22	0	3.2	1	3.8	3	4.8	1.6	4.6	2.7	2.7	3.3	4.4	3.6	5.2	3.3	3.4	2	2	5	5	2	5	1	3
22	0	3.2	1	3.8	3	4.8	1.6	4.6	2.7	2.7	3.3	4.4	3.6	5.2	3.3	3.4	5	1	2	5	2	2	1	2
22	1	3.2	1	3.8	3	4.8	1.6	4.6	2.7	2.7	3.3	4.4	3.6	5.2	3.3	3.4	5	2	2	1	1	1	1	1
23	0	2.7	3.7	3.8	2.7	5.8	3.6	4.8	5.5	5.2	4.4	5.4	4.1	6	5.3	4.8	5	5	5	5	3	3	7	17
23	0	2.7	3.7	3.8	2.7	5.8	3.6	4.8	5.5	5.2	4.4	5.4	4.1	6	5.3	4.8	1	1	5	5	5	5	6	16
23	0	2.7	3.7	3.8	2.7	5.8	3.6	4.8	5.5	5.2	4.4	5.4	4.1	6	5.3	4.8	2	5	2	1	1	2	6	15
23	0	2.7	3.7	3.8	2.7	5.8	3.6	4.8	5.5	5.2	4.4	5.4	4.1	6	5.3	4.8	1	1	7	2	2	2	6	14
23	0	2.7	3.7	3.8	2.7	5.8	3.6	4.8	5.5	5.2	4.4	5.4	4.1	6	5.3	4.8	1	1	5	5	5	5	6	13
23	1	2.7	3.7	3.8	2.7	5.8	3.6	4.8	5.5	5.2	4.4	5.4	4.1	6	5.3	4.8	2	1	6	1	5	1	5	12
23	0	2.7	3.7	3.8	2.7	5.8	3.6	4.8	5.5	5.2	4.4	5.4	4.1	6	5.3	4.8	2	2	6	6	5	3	5	11
23	1	2.7	3.7	3.8	2.7	5.8	3.6	4.8	5.5	5.2	4.4	5.4	4.1	6	5.3	4.8	2	2	5	7	7	6	4	10
23	0	2.7	3.7	3.8	2.7	5.8	3.6	4.8	5.5	5.2	4.4	5.4	4.1	6	5.3	4.8	1	1	1	5	1	1	3	9
23	0	2.7	3.7	3.8	2.7	5.8	3.6	4.8	5.5	5.2	4.4	5.4	4.1	6	5.3	4.8	4	1	1	1	1	1	3	8
23	0	2.7	3.7	3.8	2.7	5.8	3.6	4.8	5.5	5.2	4.4	5.4	4.1	6	5.3	4.8	4	1	1	1	1	1	2	7
23	0	2.7	3.7	3.8	2.7	5.8	3.6	4.8	5.5	5.2	4.4	5.4	4.1	6	5.3	4.8	2	2	5	2	1	1	2	6
23	0	2.7	3.7	3.8	2.7	5.8	3.6	4.8	5.5	5.2	4.4	5.4	4.1	6	5.3	4.8	5	1	1	1	1	1	2	5
23	0	2.7	3.7	3.8	2.7	5.8	3.6	4.8	5.5	5.2	4.4	5.4	4.1	6	5.3	4.8	6	1	1	1	1	1	1	4
23	0	2.7	3.7	3.8	2.7	5.8	3.6	4.8	5.5	5.2	4.4	5.4	4.1	6	5.3	4.8	6	1	1	1	1	1	1	3
23	1	2.7	3.7	3.8	2.7	5.8	3.6	4.8	5.5	5.2	4.4	5.4	4.1	6	5.3	4.8	5	1	1	5	6	5	1	2
23	1	2.7	3.7	3.8	2.7	5.8	3.6	4.8	5.5	5.2	4.4	5.4	4.1	6	5.3	4.8	1	1	1	1	1	1	1	1
24	1	2.2	1.5	2.3	2	4.6	3	2.8	4.8	5.5	4.9	4.2	2.4	4.3	3.7	3.7	4	2	2	5	5	5	7	21
24	0	2.2	1.5	2.3	2	4.6	3	2.8	4.8	5.5	4.9	4.2	2.4	4.3	3.7	3.7	5	3	3	2	2	2	7	20
24	0	2.2	1.5	2.3	2	4.6	3	2.8	4.8	5.5	4.9	4.2	2.4	4.3	3.7	3.7	6	3	3	2	2	2	7	19
24	0	2.2	1.5	2.3	2	4.6	3	2.8	4.8	5.5	4.9	4.2	2.4	4.3	3.7	3.7	5	2	2	2	2	2	7	18
24	1	2.2	1.5	2.3	2	4.6	3	2.8	4.8	5.5	4.9	4.2	2.4	4.3	3.7	3.7	5	3	3	2	3	2	6	17
24	0	2.2	1.5	2.3	2	4.6	3	2.8	4.8	5.5	4.9	4.2	2.4	4.3	3.7	3.7	5	2	2	2	2	2	6	16
24	1	2.2	1.5	2.3	2	4.6	3	2.8	4.8	5.5	4.9	4.2	2.4	4.3	3.7	3.7	6	2	3	3	2	3	6	15
24	1	2.2	1.5	2.3	2	4.6	3	2.8	4.8	5.5	4.9	4.2	2.4	4.3	3.7	3.7	5	2	2	2	2	2	6	14
24	0	2.2	1.5	2.3	2	4.6	3	2.8	4.8	5.5	4.9	4.2	2.4	4.3	3.7	3.7	5	2	2	2	3	3	5	13
24	0	2.2	1.5	2.3	2	4.6	3	2.8	4.8	5.5	4.9	4.2	2.4	4.3	3.7	3.7	5	2	2	4	4	3	5	12
24	1	2.2	1.5	2.3	2	4.6	3	2.8	4.8	5.5	4.9	4.2	2.4	4.3	3.7	3.7	5	2	2	2	3	2	4	11
24	1	2.2	1.5	2.3	2	4.6	3	2.8	4.8	5.5	4.9	4.2	2.4	4.3	3.7	3.7	5	2	3	3	3	3	4	10
24	0	2.2	1.5	2.3	2	4.6	3	2.8	4.8	5.5	4.9	4.2	2.4	4.3	3.7	3.7	6	2	2	2	2	2	3	9
24	1	2.2	1.5	2.3	2	4.6	3	2.8	4.8	5.5	4.9	4.2	2.4	4.3	3.7	3.7	6	2	2	2	2	2	3	8
24	0	2.2	1.5	2.3	2	4.6	3	2.8	4.8	5.5	4.9	4.2	2.4	4.3	3.7	3.7	6	2	2	2	2	2	3	7
24	0	2.2	1.5	2.3	2	4.6	3	2.8	4.8	5.5	4.9	4.2	2.4	4.3	3.7	3.7	5	1	2	2	2	2	2	6
24	0	2.2	1.5	2.3	2	4.6	3	2.8	4.8	5.5	4.9	4.2	2.4	4.3	3.7	3.7	6	2	2	2	2	2	2	5
24	0	2.2	1.5	2.3	2	4.6	3	2.8	4.8	5.5	4.9	4.2	2.4	4.3	3.7	3.7	5	3	2	2	2	2	2	4
24	1	2.2	1.5	2.3	2	4.6	3	2.8	4.8	5.5	4.9	4.2	2.4	4.3	3.7	3.7	6	2	2	2	2	2	1	3
24	0	2.2	1.5	2.3	2	4.6	3	2.8	4.8	5.5	4.9	4.2	2.4	4.3	3.7	3.7	6	1	1	2	1	1	1	2
24	0	2.2	1.5	2.3	2	4.6	3	2.8	4.8	5.5	4.9	4.2	2.4	4.3	3.7	3.7	6	2	2	2	2	2	1	1
25	0	2.8	1.7	1.7	2	6	6	3.6	5.7	4.3	4.6	4.8	3.9	5.2	5.3	4.9	5	2	2	2	2	1	7	20
25	1	2.8	1.7	1.7	2	6	6	3.6	5.7	4.3	4.6	4.8	3.9	5.2	5.3	4.9	5	3	5	3	1	1	7	19
25	0	2.8	1.7	1.7	2	6	6	3.6	5.7	4.3	4.6	4.8	3.9	5.2	5.3	4.9	2	2	5	3	5	3	6	18
25	1	2.8	1.7	1.7	2	6	6	3.6	5.7	4.3	4.6	4.8	3.9	5.2	5.3	4.9	6	4	5	3	1	1	6	17
25	0	2.8	1.7	1.7	2	6	6	3.6	5.7	4.3	4.6	4.8	3.9	5.2	5.3	4.9	5	2	5	7	6	3	6	16
25	1	2.8	1.7	1.7	2	6	6	3.6	5.7	4.3	4.6	4.8	3.9	5.2	5.3	4.9	6	2	3	5	2	1	4	15
25	0	2.8	1.7	1.7	2	6	6	3.6	5.7	4.3	4.6	4.8	3.9	5.2	5.3	4.9	5	2	3	6	5	3	4	14
25	1	2.8	1.7	1.7	2	6	6	3.6	5.7	4.3	4.6	4.8	3.9	5.2	5.3	4.9	4	2	2	5	2	1	4	13
25	1	2.8	1.7	1.7	2	6	6	3.6	5.7	4.3	4.6	4.8	3.9	5.2	5.3	4.9	7	2	2	5	5	5	3	12
25	0	2.8	1.7	1.7	2	6	6	3.6	5.7	4.3	4.6	4.8	3.9	5.2	5.3	4.9	3	1	7	6	5	5	3	11
25	0	2.8	1.7	1.7	2	6	6	3.6	5.7	4.3	4.6	4.8	3.9	5.2	5.3	4.9	6	2	1	3	1	1	3	10
25	1	2.8	1.7	1.7	2	6	6	3.6	5.7	4.3	4.6	4.8	3.9	5.2	5.3	4.9	6	2	3	2	3	2	2	9
25	0	2.8	1.7	1.7	2	6	6	3.6	5.7	4.3	4.6	4.8	3.9	5.2	5.3	4.9	6	2	2	1	1	2	2	8
25	0	2.8	1.7	1.7	2	6	6	3.6	5.7	4.3	4.6	4.8	3.9	5.2	5.3	4.9	4	5	5	6	2	2	2	7
25	1	2.8	1.7	1.7	2	6	6	3.6	5.7	4.3	4.6	4.8	3.9	5.2	5.3	4.9	6	2	1	6	6	3	2	6
25	0	2.8	1.7	1.7	2	6	6	3.6	5.7	4.3	4.6	4.8	3.9	5.2	5.3	4.9	5	3	2	1	1	1	1	5
25	0	2.8	1.7	1.7	2	6	6	3.6	5.7	4.3	4.6	4.8	3.9	5.2	5.3	4.9	6	1	2	1	1	1	1	4
25	0	2.8	1.7	1.7	2	6	6	3.6	5.7	4.3	4.6	4.8	3.9	5.2	5.3	4.9	3	2	1	3	2	2	1	3
25	1	2.8	1.7	1.7	2	6	6	3.6	5.7	4.3	4.6	4.8	3.9	5.2	5.3	4.9	5	2	5	2	1	1	1	2
25	1	2.8	1.7	1.7	2	6	6	3.6	5.7	4.3	4.6	4.8	3.9	5.2	5.3	4.9	2	5	2	1	1	1	1	1
26	1	1.7	1.8	3	1	5.2	2.7	3.6	4.5	4.3	4.8	4.8	5.4	5.7	5.3	5.3	5	2	5	2	2	2	7	23
26	0	1.7	1.8	3	1	5.2	2.7	3.6	4.5	4.3	4.8	4.8	5.4	5.7	5.3	5.3	6	2	3	6	5	3	6	22
26	0	1.7	1.8	3	1	5.2	2.7	3.6	4.5	4.3	4.8	4.8	5.4	5.7	5.3	5.3	5	3	6	7	5	5	5	21
26	0	1.7	1.8	3	1	5.2	2.7	3.6	4.5	4.3	4.8	4.8	5.4	5.7	5.3	5.3	5	1	1	5	2	4	5	20
26	0	1.7	1.8	3	1	5.2	2.7	3.6	4.5	4.3	4.8	4.8	5.4	5.7	5.3	5.3	5	2	2	3	3	3	5	19
26	0	1.7	1.8	3	1	5.2	2.7	3.6	4.5	4.3	4.8	4.8	5.4	5.7	5.3	5.3	4	4	4	5	3	3	4	18
26	0	1.7	1.8	3	1	5.2	2.7	3.6	4.5	4.3	4.8	4.8	5.4	5.7	5.3	5.3	2	2	2	7	7	7	4	17
26	1	1.7	1.8	3	1	5.2	2.7	3.6	4.5	4.3	4.8	4.8	5.4	5.7	5.3	5.3	5	1	5	6	5	6	4	16
26	1	1.7	1.8	3	1	5.2	2.7	3.6	4.5	4.3	4.8	4.8	5.4	5.7	5.3	5.3	5	2	1	2	2	2	4	15
26	1	1.7	1.8	3	1	5.2	2.7	3.6	4.5	4.3	4.8	4.8	5.4	5.7	5.3	5.3	6	2	5	1	2	4	3	14
26	0	1.7	1.8	3	1	5.2	2.7	3.6	4.5	4.3	4.8	4.8	5.4	5.7	5.3	5.3	5	3	5	6	5	5	3	13
26	1	1.7	1.8	3	1	5.2	2.7	3.6	4.5	4.3	4.8	4.8	5.4	5.7	5.3	5.3	4	3	4	5	3	4	3	12
26	1	1.7	1.8	3	1	5.2	2.7	3.6	4.5	4.3	4.8	4.8	5.4	5.7	5.3	5.3	4	5	5	3	2	3	3	11
26	1	1.7	1.8	3	1	5.2	2.7	3.6	4.5	4.3	4.8	4.8	5.4	5.7	5.3	5.3	6	2	5	2	5	5	3	10
26	1	1.7	1.8	3	1	5.2	2.7	3.6	4.5	4.3	4.8	4.8	5.4	5.7	5.3	5.3	6	2	4	1	3	3	2	9
26	0	1.7	1.8	3	1	5.2	2.7	3.6	4.5	4.3	4.8	4.8	5.4	5.7	5.3	5.3	5	6	6	5	3	3	2	8
26	0	1.7	1.8	3	1	5.2	2.7	3.6	4.5	4.3	4.8	4.8	5.4	5.7	5.3	5.3	1	6	6	2	2	2	2	7
26	0	1.7	1.8	3	1	5.2	2.7	3.6	4.5	4.3	4.8	4.8	5.4	5.7	5.3	5.3	6	2	5	6	5	5	1	6
26	0	1.7	1.8	3	1	5.2	2.7	3.6	4.5	4.3	4.8	4.8	5.4	5.7	5.3	5.3	6	1	5	1	5	5	1	5
26	0	1.7	1.8	3	1	5.2	2.7	3.6	4.5	4.3	4.8	4.8	5.4	5.7	5.3	5.3	6	2	3	4	4	5	1	4
26	0	1.7	1.8	3	1	5.2	2.7	3.6	4.5	4.3	4.8	4.8	5.4	5.7	5.3	5.3	2	2	5	6	4	5	1	3
26	0	1.7	1.8	3	1	5.2	2.7	3.6	4.5	4.3	4.8	4.8	5.4	5.7	5.3	5.3	5	1	1	6	5	6	1	2
26	1	1.7	1.8	3	1	5.2	2.7	3.6	4.5	4.3	4.8	4.8	5.4	5.7	5.3	5.3	5	1	2	2	2	4	1	1
27	0	2.8	2.8	2.2	1.7	7	3	3	6.2	5	3.8	6	1.1	5.2	6.3	4.3	2	4	6	5	5	6	7	20
27	1	2.8	2.8	2.2	1.7	7	3	3	6.2	5	3.8	6	1.1	5.2	6.3	4.3	6	1	5	1	1	2	7	19
27	0	2.8	2.8	2.2	1.7	7	3	3	6.2	5	3.8	6	1.1	5.2	6.3	4.3	5	1	2	4	1	1	7	18
27	1	2.8	2.8	2.2	1.7	7	3	3	6.2	5	3.8	6	1.1	5.2	6.3	4.3	4	1	1	5	6	6	5	17
27	0	2.8	2.8	2.2	1.7	7	3	3	6.2	5	3.8	6	1.1	5.2	6.3	4.3	6	5	2	1	4	5	5	16
27	0	2.8	2.8	2.2	1.7	7	3	3	6.2	5	3.8	6	1.1	5.2	6.3	4.3	1	7	7	7	7	7	5	15
27	0	2.8	2.8	2.2	1.7	7	3	3	6.2	5	3.8	6	1.1	5.2	6.3	4.3	7	1	1	2	1	1	4	14
27	0	2.8	2.8	2.2	1.7	7	3	3	6.2	5	3.8	6	1.1	5.2	6.3	4.3	2	2	5	5	5	5	4	13
27	0	2.8	2.8	2.2	1.7	7	3	3	6.2	5	3.8	6	1.1	5.2	6.3	4.3	6	1	2	1	1	1	4	12
27	0	2.8	2.8	2.2	1.7	7	3	3	6.2	5	3.8	6	1.1	5.2	6.3	4.3	7	1	1	1	1	1	3	11
27	1	2.8	2.8	2.2	1.7	7	3	3	6.2	5	3.8	6	1.1	5.2	6.3	4.3	2	1	3	1	1	1	3	10
27	1	2.8	2.8	2.2	1.7	7	3	3	6.2	5	3.8	6	1.1	5.2	6.3	4.3	4	1	1	5	2	1	3	9
27	0	2.8	2.8	2.2	1.7	7	3	3	6.2	5	3.8	6	1.1	5.2	6.3	4.3	6	1	1	1	1	1	3	8
27	0	2.8	2.8	2.2	1.7	7	3	3	6.2	5	3.8	6	1.1	5.2	6.3	4.3	3	1	5	1	5	6	3	7
27	0	2.8	2.8	2.2	1.7	7	3	3	6.2	5	3.8	6	1.1	5.2	6.3	4.3	1	1	7	2	6	6	2	6
27	0	2.8	2.8	2.2	1.7	7	3	3	6.2	5	3.8	6	1.1	5.2	6.3	4.3	4	5	1	7	7	7	2	5
27	1	2.8	2.8	2.2	1.7	7	3	3	6.2	5	3.8	6	1.1	5.2	6.3	4.3	2	1	5	1	1	1	2	4
27	0	2.8	2.8	2.2	1.7	7	3	3	6.2	5	3.8	6	1.1	5.2	6.3	4.3	5	1	6	1	1	1	2	3
27	0	2.8	2.8	2.2	1.7	7	3	3	6.2	5	3.8	6	1.1	5.2	6.3	4.3	5	1	4	2	1	1	1	2
27	0	2.8	2.8	2.2	1.7	7	3	3	6.2	5	3.8	6	1.1	5.2	6.3	4.3	5	1	5	5	1	1	1	1
28	0	1.7	4	3.2	3	5.4	3.1	4.6	5.2	5.3	4.3	4.8	3.7	5	4.4	4.2	3	1	5	1	1	1	7	20
28	0	1.7	4	3.2	3	5.4	3.1	4.6	5.2	5.3	4.3	4.8	3.7	5	4.4	4.2	7	1	1	1	1	1	7	19
28	0	1.7	4	3.2	3	5.4	3.1	4.6	5.2	5.3	4.3	4.8	3.7	5	4.4	4.2	5	1	1	1	1	1	5	18
28	0	1.7	4	3.2	3	5.4	3.1	4.6	5.2	5.3	4.3	4.8	3.7	5	4.4	4.2	4	1	1	1	1	1	5	17
28	1	1.7	4	3.2	3	5.4	3.1	4.6	5.2	5.3	4.3	4.8	3.7	5	4.4	4.2	5	2	2	1	1	1	5	16
28	1	1.7	4	3.2	3	5.4	3.1	4.6	5.2	5.3	4.3	4.8	3.7	5	4.4	4.2	5	2	2	6	5	5	5	15
28	0	1.7	4	3.2	3	5.4	3.1	4.6	5.2	5.3	4.3	4.8	3.7	5	4.4	4.2	6	1	1	1	1	1	5	14
28	1	1.7	4	3.2	3	5.4	3.1	4.6	5.2	5.3	4.3	4.8	3.7	5	4.4	4.2	4	5	5	1	1	1	4	13
28	0	1.7	4	3.2	3	5.4	3.1	4.6	5.2	5.3	4.3	4.8	3.7	5	4.4	4.2	6	5	3	2	1	1	4	12
28	0	1.7	4	3.2	3	5.4	3.1	4.6	5.2	5.3	4.3	4.8	3.7	5	4.4	4.2	1	3	3	5	1	1	3	11
28	0	1.7	4	3.2	3	5.4	3.1	4.6	5.2	5.3	4.3	4.8	3.7	5	4.4	4.2	1	6	5	1	1	1	3	10
28	0	1.7	4	3.2	3	5.4	3.1	4.6	5.2	5.3	4.3	4.8	3.7	5	4.4	4.2	2	1	1	6	5	2	3	9
28	0	1.7	4	3.2	3	5.4	3.1	4.6	5.2	5.3	4.3	4.8	3.7	5	4.4	4.2	6	1	5	6	5	2	3	8
28	0	1.7	4	3.2	3	5.4	3.1	4.6	5.2	5.3	4.3	4.8	3.7	5	4.4	4.2	5	1	1	1	1	1	2	7
28	0	1.7	4	3.2	3	5.4	3.1	4.6	5.2	5.3	4.3	4.8	3.7	5	4.4	4.2	4	1	6	5	5	6	2	6
28	0	1.7	4	3.2	3	5.4	3.1	4.6	5.2	5.3	4.3	4.8	3.7	5	4.4	4.2	7	1	5	2	1	1	2	5
28	0	1.7	4	3.2	3	5.4	3.1	4.6	5.2	5.3	4.3	4.8	3.7	5	4.4	4.2	2	2	3	7	5	5	2	4
28	0	1.7	4	3.2	3	5.4	3.1	4.6	5.2	5.3	4.3	4.8	3.7	5	4.4	4.2	4	1	2	6	6	5	1	3
28	0	1.7	4	3.2	3	5.4	3.1	4.6	5.2	5.3	4.3	4.8	3.7	5	4.4	4.2	4	2	2	7	5	5	1	2
28	1	1.7	4	3.2	3	5.4	3.1	4.6	5.2	5.3	4.3	4.8	3.7	5	4.4	4.2	4	1	1	3	1	1	1	1
29	0	3.2	2.2	1.7	2.2	5.4	5.1	3	5.5	5.2	4.7	5.1	5	4.8	5	5	5	3	5	2	2	2	6	16
29	1	3.2	2.2	1.7	2.2	5.4	5.1	3	5.5	5.2	4.7	5.1	5	4.8	5	5	5	2	1	3	2	2	6	15
29	0	3.2	2.2	1.7	2.2	5.4	5.1	3	5.5	5.2	4.7	5.1	5	4.8	5	5	5	3	2	3	2	2	6	14
29	0	3.2	2.2	1.7	2.2	5.4	5.1	3	5.5	5.2	4.7	5.1	5	4.8	5	5	2	2	2	5	3	3	6	13
29	0	3.2	2.2	1.7	2.2	5.4	5.1	3	5.5	5.2	4.7	5.1	5	4.8	5	5	2	2	2	6	6	6	5	12
29	0	3.2	2.2	1.7	2.2	5.4	5.1	3	5.5	5.2	4.7	5.1	5	4.8	5	5	3	5	1	2	2	2	5	11
29	1	3.2	2.2	1.7	2.2	5.4	5.1	3	5.5	5.2	4.7	5.1	5	4.8	5	5	3	3	3	5	3	2	5	10
29	0	3.2	2.2	1.7	2.2	5.4	5.1	3	5.5	5.2	4.7	5.1	5	4.8	5	5	2	2	5	7	7	5	5	9
29	0	3.2	2.2	1.7	2.2	5.4	5.1	3	5.5	5.2	4.7	5.1	5	4.8	5	5	1	7	1	5	5	7	4	8
29	0	3.2	2.2	1.7	2.2	5.4	5.1	3	5.5	5.2	4.7	5.1	5	4.8	5	5	5	3	2	2	2	2	4	7
29	0	3.2	2.2	1.7	2.2	5.4	5.1	3	5.5	5.2	4.7	5.1	5	4.8	5	5	3	2	6	6	6	5	3	6
29	0	3.2	2.2	1.7	2.2	5.4	5.1	3	5.5	5.2	4.7	5.1	5	4.8	5	5	3	3	3	6	5	5	3	5
29	1	3.2	2.2	1.7	2.2	5.4	5.1	3	5.5	5.2	4.7	5.1	5	4.8	5	5	5	2	2	5	5	5	3	4
29	0	3.2	2.2	1.7	2.2	5.4	5.1	3	5.5	5.2	4.7	5.1	5	4.8	5	5	6	3	3	3	2	2	2	3
29	0	3.2	2.2	1.7	2.2	5.4	5.1	3	5.5	5.2	4.7	5.1	5	4.8	5	5	5	2	2	1	2	2	1	2
29	0	3.2	2.2	1.7	2.2	5.4	5.1	3	5.5	5.2	4.7	5.1	5	4.8	5	5	3	3	3	6	5	5	1	1
30	1	3.2	2.5	4	5	3.6	4.3	4.8	2.5	3.5	3.1	5	2.3	3.7	5	3.9	4	1	1	1	1	1	7	22
30	1	3.2	2.5	4	5	3.6	4.3	4.8	2.5	3.5	3.1	5	2.3	3.7	5	3.9	4	1	1	1	1	1	7	21
30	0	3.2	2.5	4	5	3.6	4.3	4.8	2.5	3.5	3.1	5	2.3	3.7	5	3.9	4	1	1	1	1	1	6	20
30	0	3.2	2.5	4	5	3.6	4.3	4.8	2.5	3.5	3.1	5	2.3	3.7	5	3.9	4	1	1	1	1	1	6	19
30	0	3.2	2.5	4	5	3.6	4.3	4.8	2.5	3.5	3.1	5	2.3	3.7	5	3.9	4	1	1	1	1	1	5	18
30	0	3.2	2.5	4	5	3.6	4.3	4.8	2.5	3.5	3.1	5	2.3	3.7	5	3.9	4	1	1	1	1	1	5	17
30	1	3.2	2.5	4	5	3.6	4.3	4.8	2.5	3.5	3.1	5	2.3	3.7	5	3.9	4	1	1	1	1	1	4	16
30	1	3.2	2.5	4	5	3.6	4.3	4.8	2.5	3.5	3.1	5	2.3	3.7	5	3.9	4	1	1	1	1	1	4	15
30	1	3.2	2.5	4	5	3.6	4.3	4.8	2.5	3.5	3.1	5	2.3	3.7	5	3.9	4	1	1	4	4	4	4	14
30	1	3.2	2.5	4	5	3.6	4.3	4.8	2.5	3.5	3.1	5	2.3	3.7	5	3.9	4	1	1	1	1	1	3	13
30	1	3.2	2.5	4	5	3.6	4.3	4.8	2.5	3.5	3.1	5	2.3	3.7	5	3.9	4	1	1	1	1	1	3	12
30	1	3.2	2.5	4	5	3.6	4.3	4.8	2.5	3.5	3.1	5	2.3	3.7	5	3.9	4	1	1	3	1	1	3	11
30	0	3.2	2.5	4	5	3.6	4.3	4.8	2.5	3.5	3.1	5	2.3	3.7	5	3.9	4	1	1	5	6	5	3	10
30	0	3.2	2.5	4	5	3.6	4.3	4.8	2.5	3.5	3.1	5	2.3	3.7	5	3.9	4	1	1	1	1	1	2	9
30	1	3.2	2.5	4	5	3.6	4.3	4.8	2.5	3.5	3.1	5	2.3	3.7	5	3.9	4	4	5	1	1	1	2	8
30	1	3.2	2.5	4	5	3.6	4.3	4.8	2.5	3.5	3.1	5	2.3	3.7	5	3.9	3	1	5	1	1	1	2	7
30	1	3.2	2.5	4	5	3.6	4.3	4.8	2.5	3.5	3.1	5	2.3	3.7	5	3.9	4	1	5	1	1	1	2	6
30	1	3.2	2.5	4	5	3.6	4.3	4.8	2.5	3.5	3.1	5	2.3	3.7	5	3.9	4	1	5	5	5	1	2	5
30	1	3.2	2.5	4	5	3.6	4.3	4.8	2.5	3.5	3.1	5	2.3	3.7	5	3.9	4	1	1	1	1	1	1	4
30	1	3.2	2.5	4	5	3.6	4.3	4.8	2.5	3.5	3.1	5	2.3	3.7	5	3.9	2	2	5	1	1	1	1	3
30	1	3.2	2.5	4	5	3.6	4.3	4.8	2.5	3.5	3.1	5	2.3	3.7	5	3.9	4	1	5	1	1	5	1	2
30	1	3.2	2.5	4	5	3.6	4.3	4.8	2.5	3.5	3.1	5	2.3	3.7	5	3.9	4	1	1	2	1	1	1	1
31	0	3	3.3	3.2	3	6	2.4	5.2	5.8	4.5	6	6	4	5.8	5.4	5.9	5	2	2	2	2	2	7	16
31	1	3	3.3	3.2	3	6	2.4	5.2	5.8	4.5	6	6	4	5.8	5.4	5.9	6	2	2	3	3	2	7	15
31	0	3	3.3	3.2	3	6	2.4	5.2	5.8	4.5	6	6	4	5.8	5.4	5.9	5	1	1	3	1	2	7	14
31	1	3	3.3	3.2	3	6	2.4	5.2	5.8	4.5	6	6	4	5.8	5.4	5.9	5	1	1	2	2	1	6	13
31	0	3	3.3	3.2	3	6	2.4	5.2	5.8	4.5	6	6	4	5.8	5.4	5.9	6	2	2	1	2	1	6	12
31	0	3	3.3	3.2	3	6	2.4	5.2	5.8	4.5	6	6	4	5.8	5.4	5.9	6	1	1	1	2	1	6	11
31	0	3	3.3	3.2	3	6	2.4	5.2	5.8	4.5	6	6	4	5.8	5.4	5.9	4	4	4	1	1	1	5	10
31	0	3	3.3	3.2	3	6	2.4	5.2	5.8	4.5	6	6	4	5.8	5.4	5.9	6	2	2	5	3	3	5	9
31	0	3	3.3	3.2	3	6	2.4	5.2	5.8	4.5	6	6	4	5.8	5.4	5.9	4	4	5	6	5	5	3	8
31	1	3	3.3	3.2	3	6	2.4	5.2	5.8	4.5	6	6	4	5.8	5.4	5.9	4	3	5	3	3	2	3	7
31	0	3	3.3	3.2	3	6	2.4	5.2	5.8	4.5	6	6	4	5.8	5.4	5.9	2	5	5	2	1	1	3	6
31	0	3	3.3	3.2	3	6	2.4	5.2	5.8	4.5	6	6	4	5.8	5.4	5.9	4	1	1	2	1	1	2	5
31	0	3	3.3	3.2	3	6	2.4	5.2	5.8	4.5	6	6	4	5.8	5.4	5.9	5	1	1	2	1	1	1	4
31	0	3	3.3	3.2	3	6	2.4	5.2	5.8	4.5	6	6	4	5.8	5.4	5.9	6	1	1	2	1	2	1	3
31	1	3	3.3	3.2	3	6	2.4	5.2	5.8	4.5	6	6	4	5.8	5.4	5.9	6	2	2	2	2	1	1	2
31	0	3	3.3	3.2	3	6	2.4	5.2	5.8	4.5	6	6	4	5.8	5.4	5.9	5	1	1	1	5	1	1	1
32	0	1.5	1	2	2.2	6.2	3.3	1.8	5	5.5	2.2	6	2.7	4.5	4.7	3.7	5	1	1	1	1	1	7	20
32	0	1.5	1	2	2.2	6.2	3.3	1.8	5	5.5	2.2	6	2.7	4.5	4.7	3.7	5	4	4	2	2	2	7	19
32	1	1.5	1	2	2.2	6.2	3.3	1.8	5	5.5	2.2	6	2.7	4.5	4.7	3.7	5	2	4	1	1	1	7	18
32	1	1.5	1	2	2.2	6.2	3.3	1.8	5	5.5	2.2	6	2.7	4.5	4.7	3.7	5	2	2	2	2	1	7	17
32	0	1.5	1	2	2.2	6.2	3.3	1.8	5	5.5	2.2	6	2.7	4.5	4.7	3.7	5	1	3	6	5	5	6	16
32	0	1.5	1	2	2.2	6.2	3.3	1.8	5	5.5	2.2	6	2.7	4.5	4.7	3.7	5	1	4	1	1	1	6	15
32	0	1.5	1	2	2.2	6.2	3.3	1.8	5	5.5	2.2	6	2.7	4.5	4.7	3.7	6	2	4	1	1	1	5	14
32	0	1.5	1	2	2.2	6.2	3.3	1.8	5	5.5	2.2	6	2.7	4.5	4.7	3.7	4	4	4	1	2	1	5	13
32	0	1.5	1	2	2.2	6.2	3.3	1.8	5	5.5	2.2	6	2.7	4.5	4.7	3.7	4	4	1	5	4	4	4	12
32	1	1.5	1	2	2.2	6.2	3.3	1.8	5	5.5	2.2	6	2.7	4.5	4.7	3.7	6	1	1	5	5	2	4	11
32	1	1.5	1	2	2.2	6.2	3.3	1.8	5	5.5	2.2	6	2.7	4.5	4.7	3.7	6	2	2	5	1	1	4	10
32	0	1.5	1	2	2.2	6.2	3.3	1.8	5	5.5	2.2	6	2.7	4.5	4.7	3.7	6	1	5	1	1	1	3	9
32	0	1.5	1	2	2.2	6.2	3.3	1.8	5	5.5	2.2	6	2.7	4.5	4.7	3.7	4	4	4	1	1	3	3	8
32	0	1.5	1	2	2.2	6.2	3.3	1.8	5	5.5	2.2	6	2.7	4.5	4.7	3.7	4	1	1	7	6	5	2	7
32	0	1.5	1	2	2.2	6.2	3.3	1.8	5	5.5	2.2	6	2.7	4.5	4.7	3.7	3	6	6	5	4	5	2	6
32	1	1.5	1	2	2.2	6.2	3.3	1.8	5	5.5	2.2	6	2.7	4.5	4.7	3.7	7	1	2	2	2	2	2	5
32	1	1.5	1	2	2.2	6.2	3.3	1.8	5	5.5	2.2	6	2.7	4.5	4.7	3.7	4	2	5	2	2	1	2	4
32	0	1.5	1	2	2.2	6.2	3.3	1.8	5	5.5	2.2	6	2.7	4.5	4.7	3.7	4	4	4	2	2	2	2	3
32	1	1.5	1	2	2.2	6.2	3.3	1.8	5	5.5	2.2	6	2.7	4.5	4.7	3.7	6	1	1	1	1	1	1	2
32	0	1.5	1	2	2.2	6.2	3.3	1.8	5	5.5	2.2	6	2.7	4.5	4.7	3.7	6	2	2	1	1	1	1	1
33	1	2.7	2.2	3.7	1	6.4	3.1	5.6	3.5	3.8	2.9	4.8	3.6	4.5	4.1	3.7	1	7	5	1	1	1	7	18
33	0	2.7	2.2	3.7	1	6.4	3.1	5.6	3.5	3.8	2.9	4.8	3.6	4.5	4.1	3.7	5	1	5	7	7	6	7	17
33	0	2.7	2.2	3.7	1	6.4	3.1	5.6	3.5	3.8	2.9	4.8	3.6	4.5	4.1	3.7	5	4	4	1	1	1	6	16
33	0	2.7	2.2	3.7	1	6.4	3.1	5.6	3.5	3.8	2.9	4.8	3.6	4.5	4.1	3.7	4	5	5	5	4	1	5	15
33	0	2.7	2.2	3.7	1	6.4	3.1	5.6	3.5	3.8	2.9	4.8	3.6	4.5	4.1	3.7	2	2	6	5	5	5	4	14
33	0	2.7	2.2	3.7	1	6.4	3.1	5.6	3.5	3.8	2.9	4.8	3.6	4.5	4.1	3.7	6	1	5	5	5	5	4	13
33	0	2.7	2.2	3.7	1	6.4	3.1	5.6	3.5	3.8	2.9	4.8	3.6	4.5	4.1	3.7	6	5	4	2	7	5	4	12
33	0	2.7	2.2	3.7	1	6.4	3.1	5.6	3.5	3.8	2.9	4.8	3.6	4.5	4.1	3.7	6	5	4	1	2	1	4	11
33	1	2.7	2.2	3.7	1	6.4	3.1	5.6	3.5	3.8	2.9	4.8	3.6	4.5	4.1	3.7	5	1	5	1	1	1	4	10
33	0	2.7	2.2	3.7	1	6.4	3.1	5.6	3.5	3.8	2.9	4.8	3.6	4.5	4.1	3.7	5	2	6	5	4	5	3	9
33	0	2.7	2.2	3.7	1	6.4	3.1	5.6	3.5	3.8	2.9	4.8	3.6	4.5	4.1	3.7	3	6	5	1	1	3	3	8
33	0	2.7	2.2	3.7	1	6.4	3.1	5.6	3.5	3.8	2.9	4.8	3.6	4.5	4.1	3.7	1	5	4	1	1	2	3	7
33	0	2.7	2.2	3.7	1	6.4	3.1	5.6	3.5	3.8	2.9	4.8	3.6	4.5	4.1	3.7	5	1	2	1	1	1	2	6
33	1	2.7	2.2	3.7	1	6.4	3.1	5.6	3.5	3.8	2.9	4.8	3.6	4.5	4.1	3.7	5	1	1	1	1	1	2	5
33	0	2.7	2.2	3.7	1	6.4	3.1	5.6	3.5	3.8	2.9	4.8	3.6	4.5	4.1	3.7	6	1	1	1	1	1	1	4
33	0	2.7	2.2	3.7	1	6.4	3.1	5.6	3.5	3.8	2.9	4.8	3.6	4.5	4.1	3.7	4	1	5	1	1	1	1	3
33	0	2.7	2.2	3.7	1	6.4	3.1	5.6	3.5	3.8	2.9	4.8	3.6	4.5	4.1	3.7	1	1	1	5	2	6	1	2
33	0	2.7	2.2	3.7	1	6.4	3.1	5.6	3.5	3.8	2.9	4.8	3.6	4.5	4.1	3.7	5	1	1	1	1	1	1	1
35	1	3.3	2.5	4	1.7	5.6	2.7	4.2	3.5	4.8	5.2	5.3	3.3	5	4.9	4.7	5	3	2	2	2	2	7	15
35	0	3.3	2.5	4	1.7	5.6	2.7	4.2	3.5	4.8	5.2	5.3	3.3	5	4.9	4.7	6	2	5	2	2	2	7	14
35	1	3.3	2.5	4	1.7	5.6	2.7	4.2	3.5	4.8	5.2	5.3	3.3	5	4.9	4.7	6	2	2	3	4	2	7	13
35	1	3.3	2.5	4	1.7	5.6	2.7	4.2	3.5	4.8	5.2	5.3	3.3	5	4.9	4.7	6	1	6	1	1	1	7	12
35	0	3.3	2.5	4	1.7	5.6	2.7	4.2	3.5	4.8	5.2	5.3	3.3	5	4.9	4.7	5	1	1	2	2	2	5	11
35	1	3.3	2.5	4	1.7	5.6	2.7	4.2	3.5	4.8	5.2	5.3	3.3	5	4.9	4.7	3	3	5	5	2	2	5	10
35	0	3.3	2.5	4	1.7	5.6	2.7	4.2	3.5	4.8	5.2	5.3	3.3	5	4.9	4.7	6	1	1	1	1	1	4	9
35	1	3.3	2.5	4	1.7	5.6	2.7	4.2	3.5	4.8	5.2	5.3	3.3	5	4.9	4.7	3	4	6	2	2	2	4	8
35	0	3.3	2.5	4	1.7	5.6	2.7	4.2	3.5	4.8	5.2	5.3	3.3	5	4.9	4.7	2	3	5	5	5	3	3	7
35	1	3.3	2.5	4	1.7	5.6	2.7	4.2	3.5	4.8	5.2	5.3	3.3	5	4.9	4.7	5	1	2	1	1	1	2	6
35	1	3.3	2.5	4	1.7	5.6	2.7	4.2	3.5	4.8	5.2	5.3	3.3	5	4.9	4.7	7	1	1	1	1	1	2	5
35	0	3.3	2.5	4	1.7	5.6	2.7	4.2	3.5	4.8	5.2	5.3	3.3	5	4.9	4.7	7	1	1	1	1	1	2	4
35	0	3.3	2.5	4	1.7	5.6	2.7	4.2	3.5	4.8	5.2	5.3	3.3	5	4.9	4.7	7	1	1	1	1	1	2	3
35	1	3.3	2.5	4	1.7	5.6	2.7	4.2	3.5	4.8	5.2	5.3	3.3	5	4.9	4.7	6	2	3	1	1	1	1	2
35	1	3.3	2.5	4	1.7	5.6	2.7	4.2	3.5	4.8	5.2	5.3	3.3	5	4.9	4.7	5	2	2	1	1	1	1	1
36	0	3.3	3.3	3.5	2.2	4.6	3.3	5.8	3.7	4.3	3.3	5.2	3.6	5.3	4.6	4.2	5	4	5	3	2	3	7	14
36	0	3.3	3.3	3.5	2.2	4.6	3.3	5.8	3.7	4.3	3.3	5.2	3.6	5.3	4.6	4.2	4	5	5	6	6	6	6	13
36	1	3.3	3.3	3.5	2.2	4.6	3.3	5.8	3.7	4.3	3.3	5.2	3.6	5.3	4.6	4.2	6	2	3	2	1	1	4	12
36	0	3.3	3.3	3.5	2.2	4.6	3.3	5.8	3.7	4.3	3.3	5.2	3.6	5.3	4.6	4.2	3	5	5	6	6	5	3	11
36	0	3.3	3.3	3.5	2.2	4.6	3.3	5.8	3.7	4.3	3.3	5.2	3.6	5.3	4.6	4.2	5	2	2	3	4	2	3	10
36	1	3.3	3.3	3.5	2.2	4.6	3.3	5.8	3.7	4.3	3.3	5.2	3.6	5.3	4.6	4.2	2	5	6	5	6	5	3	9
36	1	3.3	3.3	3.5	2.2	4.6	3.3	5.8	3.7	4.3	3.3	5.2	3.6	5.3	4.6	4.2	4	4	4	4	4	4	3	8
36	0	3.3	3.3	3.5	2.2	4.6	3.3	5.8	3.7	4.3	3.3	5.2	3.6	5.3	4.6	4.2	4	4	5	5	2	2	3	7
36	0	3.3	3.3	3.5	2.2	4.6	3.3	5.8	3.7	4.3	3.3	5.2	3.6	5.3	4.6	4.2	3	2	4	2	3	4	3	6
36	1	3.3	3.3	3.5	2.2	4.6	3.3	5.8	3.7	4.3	3.3	5.2	3.6	5.3	4.6	4.2	4	4	4	5	3	3	2	5
36	0	3.3	3.3	3.5	2.2	4.6	3.3	5.8	3.7	4.3	3.3	5.2	3.6	5.3	4.6	4.2	3	5	6	3	2	2	1	4
36	0	3.3	3.3	3.5	2.2	4.6	3.3	5.8	3.7	4.3	3.3	5.2	3.6	5.3	4.6	4.2	4	4	5	5	2	1	1	3
36	0	3.3	3.3	3.5	2.2	4.6	3.3	5.8	3.7	4.3	3.3	5.2	3.6	5.3	4.6	4.2	5	3	5	1	1	1	1	2
36	1	3.3	3.3	3.5	2.2	4.6	3.3	5.8	3.7	4.3	3.3	5.2	3.6	5.3	4.6	4.2	4	4	5	5	2	2	1	1
37	0	3.8	3	3.3	1.8	3.6	5.3	6.2	3.5	4.8	4.2	5.8	4.4	5.2	4.4	4.7	6	1	1	1	1	1	7	12
37	0	3.8	3	3.3	1.8	3.6	5.3	6.2	3.5	4.8	4.2	5.8	4.4	5.2	4.4	4.7	5	2	2	2	2	1	5	11
37	0	3.8	3	3.3	1.8	3.6	5.3	6.2	3.5	4.8	4.2	5.8	4.4	5.2	4.4	4.7	7	1	1	6	1	1	5	10
37	0	3.8	3	3.3	1.8	3.6	5.3	6.2	3.5	4.8	4.2	5.8	4.4	5.2	4.4	4.7	7	1	5	2	2	2	5	9
37	0	3.8	3	3.3	1.8	3.6	5.3	6.2	3.5	4.8	4.2	5.8	4.4	5.2	4.4	4.7	5	3	6	5	2	5	3	8
37	0	3.8	3	3.3	1.8	3.6	5.3	6.2	3.5	4.8	4.2	5.8	4.4	5.2	4.4	4.7	3	3	3	7	6	5	3	7
37	0	3.8	3	3.3	1.8	3.6	5.3	6.2	3.5	4.8	4.2	5.8	4.4	5.2	4.4	4.7	2	5	5	1	1	1	2	6
37	1	3.8	3	3.3	1.8	3.6	5.3	6.2	3.5	4.8	4.2	5.8	4.4	5.2	4.4	4.7	3	2	2	2	2	2	2	5
37	1	3.8	3	3.3	1.8	3.6	5.3	6.2	3.5	4.8	4.2	5.8	4.4	5.2	4.4	4.7	6	1	1	2	2	2	2	4
37	0	3.8	3	3.3	1.8	3.6	5.3	6.2	3.5	4.8	4.2	5.8	4.4	5.2	4.4	4.7	5	6	7	2	1	1	1	3
37	0	3.8	3	3.3	1.8	3.6	5.3	6.2	3.5	4.8	4.2	5.8	4.4	5.2	4.4	4.7	6	1	1	7	6	5	1	2
37	0	3.8	3	3.3	1.8	3.6	5.3	6.2	3.5	4.8	4.2	5.8	4.4	5.2	4.4	4.7	5	2	5	5	6	5	1	1
38	1	2.2	2.5	3	1.8	6	3	4.8	4.3	4.7	3.6	5.1	3	4.8	3.6	3.6	5	1	1	1	1	1	7	10
38	0	2.2	2.5	3	1.8	6	3	4.8	4.3	4.7	3.6	5.1	3	4.8	3.6	3.6	6	1	1	1	1	1	6	9
38	1	2.2	2.5	3	1.8	6	3	4.8	4.3	4.7	3.6	5.1	3	4.8	3.6	3.6	5	1	1	6	1	1	5	8
38	1	2.2	2.5	3	1.8	6	3	4.8	4.3	4.7	3.6	5.1	3	4.8	3.6	3.6	5	1	1	5	1	1	4	7
38	1	2.2	2.5	3	1.8	6	3	4.8	4.3	4.7	3.6	5.1	3	4.8	3.6	3.6	2	1	5	1	1	1	3	6
38	0	2.2	2.5	3	1.8	6	3	4.8	4.3	4.7	3.6	5.1	3	4.8	3.6	3.6	4	2	1	1	1	1	3	5
38	1	2.2	2.5	3	1.8	6	3	4.8	4.3	4.7	3.6	5.1	3	4.8	3.6	3.6	3	2	2	5	5	6	3	4
38	1	2.2	2.5	3	1.8	6	3	4.8	4.3	4.7	3.6	5.1	3	4.8	3.6	3.6	5	1	1	1	1	1	3	3
38	0	2.2	2.5	3	1.8	6	3	4.8	4.3	4.7	3.6	5.1	3	4.8	3.6	3.6	5	3	5	1	1	1	2	2
38	0	2.2	2.5	3	1.8	6	3	4.8	4.3	4.7	3.6	5.1	3	4.8	3.6	3.6	2	4	4	6	5	1	1	1
39	1	2.3	2.8	3	2	3.8	3	6	3.2	3.7	2.4	4.9	1.7	4.2	4	3.3	2	2	2	2	2	2	7	14
39	1	2.3	2.8	3	2	3.8	3	6	3.2	3.7	2.4	4.9	1.7	4.2	4	3.3	4	4	5	3	2	2	5	13
39	0	2.3	2.8	3	2	3.8	3	6	3.2	3.7	2.4	4.9	1.7	4.2	4	3.3	4	2	2	2	2	2	5	12
39	0	2.3	2.8	3	2	3.8	3	6	3.2	3.7	2.4	4.9	1.7	4.2	4	3.3	1	1	6	6	6	6	4	11
39	0	2.3	2.8	3	2	3.8	3	6	3.2	3.7	2.4	4.9	1.7	4.2	4	3.3	4	4	4	2	2	2	3	10
39	0	2.3	2.8	3	2	3.8	3	6	3.2	3.7	2.4	4.9	1.7	4.2	4	3.3	4	4	4	5	5	5	3	9
39	1	2.3	2.8	3	2	3.8	3	6	3.2	3.7	2.4	4.9	1.7	4.2	4	3.3	4	4	4	4	2	2	3	8
39	1	2.3	2.8	3	2	3.8	3	6	3.2	3.7	2.4	4.9	1.7	4.2	4	3.3	4	4	4	2	2	2	2	7
39	0	2.3	2.8	3	2	3.8	3	6	3.2	3.7	2.4	4.9	1.7	4.2	4	3.3	2	4	3	2	5	4	2	6
39	1	2.3	2.8	3	2	3.8	3	6	3.2	3.7	2.4	4.9	1.7	4.2	4	3.3	5	2	2	1	1	1	1	5
39	0	2.3	2.8	3	2	3.8	3	6	3.2	3.7	2.4	4.9	1.7	4.2	4	3.3	2	2	2	2	2	2	1	4
39	1	2.3	2.8	3	2	3.8	3	6	3.2	3.7	2.4	4.9	1.7	4.2	4	3.3	3	3	5	1	1	1	1	3
39	0	2.3	2.8	3	2	3.8	3	6	3.2	3.7	2.4	4.9	1.7	4.2	4	3.3	3	1	5	1	1	1	1	2
39	1	2.3	2.8	3	2	3.8	3	6	3.2	3.7	2.4	4.9	1.7	4.2	4	3.3	4	4	2	2	2	2	1	1
40	1	2.8	3.3	2.8	1.8	3.2	3.7	5.4	4.5	4.2	3	5.1	4	4	3.6	4.1	6	2	2	3	2	2	7	13
40	1	2.8	3.3	2.8	1.8	3.2	3.7	5.4	4.5	4.2	3	5.1	4	4	3.6	4.1	2	5	2	2	2	2	7	12
40	0	2.8	3.3	2.8	1.8	3.2	3.7	5.4	4.5	4.2	3	5.1	4	4	3.6	4.1	2	2	2	7	6	5	7	11
40	0	2.8	3.3	2.8	1.8	3.2	3.7	5.4	4.5	4.2	3	5.1	4	4	3.6	4.1	2	2	2	2	2	2	7	10
40	0	2.8	3.3	2.8	1.8	3.2	3.7	5.4	4.5	4.2	3	5.1	4	4	3.6	4.1	5	2	2	2	2	2	6	9
40	0	2.8	3.3	2.8	1.8	3.2	3.7	5.4	4.5	4.2	3	5.1	4	4	3.6	4.1	2	2	5	2	2	2	5	8
40	0	2.8	3.3	2.8	1.8	3.2	3.7	5.4	4.5	4.2	3	5.1	4	4	3.6	4.1	6	2	2	2	2	2	4	7
40	0	2.8	3.3	2.8	1.8	3.2	3.7	5.4	4.5	4.2	3	5.1	4	4	3.6	4.1	2	5	3	6	6	6	4	6
40	0	2.8	3.3	2.8	1.8	3.2	3.7	5.4	4.5	4.2	3	5.1	4	4	3.6	4.1	5	2	2	2	2	3	3	5
40	0	2.8	3.3	2.8	1.8	3.2	3.7	5.4	4.5	4.2	3	5.1	4	4	3.6	4.1	2	2	2	6	5	3	3	4
40	1	2.8	3.3	2.8	1.8	3.2	3.7	5.4	4.5	4.2	3	5.1	4	4	3.6	4.1	6	2	2	5	6	6	3	3
40	1	2.8	3.3	2.8	1.8	3.2	3.7	5.4	4.5	4.2	3	5.1	4	4	3.6	4.1	4	1	3	2	1	1	1	2
40	0	2.8	3.3	2.8	1.8	3.2	3.7	5.4	4.5	4.2	3	5.1	4	4	3.6	4.1	4	2	5	5	6	5	1	1
41	1	2.8	3	4	2.2	2.2	5	6	2.8	6.2	2.7	3.8	1.3	4.3	3	2.7	4	1	5	6	6	6	7	14
41	1	2.8	3	4	2.2	2.2	5	6	2.8	6.2	2.7	3.8	1.3	4.3	3	2.7	5	2	2	1	1	1	7	13
41	1	2.8	3	4	2.2	2.2	5	6	2.8	6.2	2.7	3.8	1.3	4.3	3	2.7	5	1	5	1	1	1	5	12
41	0	2.8	3	4	2.2	2.2	5	6	2.8	6.2	2.7	3.8	1.3	4.3	3	2.7	4	1	1	1	1	1	5	11
41	0	2.8	3	4	2.2	2.2	5	6	2.8	6.2	2.7	3.8	1.3	4.3	3	2.7	4	1	1	7	6	5	4	10
41	0	2.8	3	4	2.2	2.2	5	6	2.8	6.2	2.7	3.8	1.3	4.3	3	2.7	1	1	1	1	1	1	3	9
41	1	2.8	3	4	2.2	2.2	5	6	2.8	6.2	2.7	3.8	1.3	4.3	3	2.7	5	1	1	1	1	1	3	8
41	1	2.8	3	4	2.2	2.2	5	6	2.8	6.2	2.7	3.8	1.3	4.3	3	2.7	6	2	1	2	2	2	3	7
41	0	2.8	3	4	2.2	2.2	5	6	2.8	6.2	2.7	3.8	1.3	4.3	3	2.7	6	1	1	1	1	1	2	6
41	0	2.8	3	4	2.2	2.2	5	6	2.8	6.2	2.7	3.8	1.3	4.3	3	2.7	1	1	5	1	1	1	2	5
41	0	2.8	3	4	2.2	2.2	5	6	2.8	6.2	2.7	3.8	1.3	4.3	3	2.7	1	1	1	7	7	1	1	4
41	0	2.8	3	4	2.2	2.2	5	6	2.8	6.2	2.7	3.8	1.3	4.3	3	2.7	4	5	6	5	4	4	1	3
41	0	2.8	3	4	2.2	2.2	5	6	2.8	6.2	2.7	3.8	1.3	4.3	3	2.7	7	1	1	1	1	1	1	2
41	0	2.8	3	4	2.2	2.2	5	6	2.8	6.2	2.7	3.8	1.3	4.3	3	2.7	2	1	5	6	7	5	1	1
42	1	3	2.8	3.7	1.2	5	3.7	5.4	3.5	5.3	2.3	5	3.1	4.5	4.7	3.8	4	1	1	1	1	1	7	31
42	1	3	2.8	3.7	1.2	5	3.7	5.4	3.5	5.3	2.3	5	3.1	4.5	4.7	3.8	4	1	1	5	1	1	7	30
42	0	3	2.8	3.7	1.2	5	3.7	5.4	3.5	5.3	2.3	5	3.1	4.5	4.7	3.8	4	1	1	5	1	1	7	29
42	1	3	2.8	3.7	1.2	5	3.7	5.4	3.5	5.3	2.3	5	3.1	4.5	4.7	3.8	4	1	1	5	1	1	7	28
42	0	3	2.8	3.7	1.2	5	3.7	5.4	3.5	5.3	2.3	5	3.1	4.5	4.7	3.8	4	1	1	6	4	1	7	27
42	1	3	2.8	3.7	1.2	5	3.7	5.4	3.5	5.3	2.3	5	3.1	4.5	4.7	3.8	4	1	1	1	1	1	6	26
42	1	3	2.8	3.7	1.2	5	3.7	5.4	3.5	5.3	2.3	5	3.1	4.5	4.7	3.8	5	1	1	1	1	1	6	25
42	1	3	2.8	3.7	1.2	5	3.7	5.4	3.5	5.3	2.3	5	3.1	4.5	4.7	3.8	4	1	1	1	1	1	5	24
42	0	3	2.8	3.7	1.2	5	3.7	5.4	3.5	5.3	2.3	5	3.1	4.5	4.7	3.8	4	1	1	7	5	5	5	23
42	1	3	2.8	3.7	1.2	5	3.7	5.4	3.5	5.3	2.3	5	3.1	4.5	4.7	3.8	5	1	1	1	1	1	5	22
42	1	3	2.8	3.7	1.2	5	3.7	5.4	3.5	5.3	2.3	5	3.1	4.5	4.7	3.8	3	1	5	1	1	1	5	21
42	0	3	2.8	3.7	1.2	5	3.7	5.4	3.5	5.3	2.3	5	3.1	4.5	4.7	3.8	6	1	1	5	1	1	4	20
42	1	3	2.8	3.7	1.2	5	3.7	5.4	3.5	5.3	2.3	5	3.1	4.5	4.7	3.8	4	1	1	1	1	1	4	19
42	1	3	2.8	3.7	1.2	5	3.7	5.4	3.5	5.3	2.3	5	3.1	4.5	4.7	3.8	4	1	5	1	1	1	4	18
42	1	3	2.8	3.7	1.2	5	3.7	5.4	3.5	5.3	2.3	5	3.1	4.5	4.7	3.8	4	1	1	1	1	1	4	17
42	1	3	2.8	3.7	1.2	5	3.7	5.4	3.5	5.3	2.3	5	3.1	4.5	4.7	3.8	4	1	1	1	1	1	4	16
42	1	3	2.8	3.7	1.2	5	3.7	5.4	3.5	5.3	2.3	5	3.1	4.5	4.7	3.8	7	1	1	1	1	1	3	15
42	0	3	2.8	3.7	1.2	5	3.7	5.4	3.5	5.3	2.3	5	3.1	4.5	4.7	3.8	6	1	1	5	1	1	3	14
42	0	3	2.8	3.7	1.2	5	3.7	5.4	3.5	5.3	2.3	5	3.1	4.5	4.7	3.8	4	1	1	6	5	4	3	13
42	0	3	2.8	3.7	1.2	5	3.7	5.4	3.5	5.3	2.3	5	3.1	4.5	4.7	3.8	4	1	1	5	4	5	3	12
42	0	3	2.8	3.7	1.2	5	3.7	5.4	3.5	5.3	2.3	5	3.1	4.5	4.7	3.8	4	5	5	3	1	1	2	11
42	0	3	2.8	3.7	1.2	5	3.7	5.4	3.5	5.3	2.3	5	3.1	4.5	4.7	3.8	4	1	2	5	1	1	2	10
42	1	3	2.8	3.7	1.2	5	3.7	5.4	3.5	5.3	2.3	5	3.1	4.5	4.7	3.8	2	5	5	4	2	4	2	9
42	1	3	2.8	3.7	1.2	5	3.7	5.4	3.5	5.3	2.3	5	3.1	4.5	4.7	3.8	4	4	5	3	3	2	2	8
42	0	3	2.8	3.7	1.2	5	3.7	5.4	3.5	5.3	2.3	5	3.1	4.5	4.7	3.8	4	1	1	5	5	4	2	7
42	0	3	2.8	3.7	1.2	5	3.7	5.4	3.5	5.3	2.3	5	3.1	4.5	4.7	3.8	2	6	6	4	4	3	2	6
42	1	3	2.8	3.7	1.2	5	3.7	5.4	3.5	5.3	2.3	5	3.1	4.5	4.7	3.8	6	1	1	2	1	1	1	5
42	0	3	2.8	3.7	1.2	5	3.7	5.4	3.5	5.3	2.3	5	3.1	4.5	4.7	3.8	4	1	1	5	1	1	1	4
42	0	3	2.8	3.7	1.2	5	3.7	5.4	3.5	5.3	2.3	5	3.1	4.5	4.7	3.8	3	1	5	5	4	5	1	3
42	1	3	2.8	3.7	1.2	5	3.7	5.4	3.5	5.3	2.3	5	3.1	4.5	4.7	3.8	4	1	2	1	1	1	1	2
42	0	3	2.8	3.7	1.2	5	3.7	5.4	3.5	5.3	2.3	5	3.1	4.5	4.7	3.8	4	1	2	1	1	1	1	1
43	0	4.8	3	3.5	1.5	2.8	4	7	2	1.8	1.2	3.3	2.6	2.8	2.3	2	2	2	6	3	3	3	7	25
43	1	4.8	3	3.5	1.5	2.8	4	7	2	1.8	1.2	3.3	2.6	2.8	2.3	2	1	4	7	6	3	3	7	24
43	0	4.8	3	3.5	1.5	2.8	4	7	2	1.8	1.2	3.3	2.6	2.8	2.3	2	6	1	1	1	1	1	6	23
43	0	4.8	3	3.5	1.5	2.8	4	7	2	1.8	1.2	3.3	2.6	2.8	2.3	2	6	2	2	2	2	2	6	22
43	0	4.8	3	3.5	1.5	2.8	4	7	2	1.8	1.2	3.3	2.6	2.8	2.3	2	5	1	1	1	1	1	6	21
43	0	4.8	3	3.5	1.5	2.8	4	7	2	1.8	1.2	3.3	2.6	2.8	2.3	2	6	1	1	6	1	1	6	20
43	0	4.8	3	3.5	1.5	2.8	4	7	2	1.8	1.2	3.3	2.6	2.8	2.3	2	7	1	1	1	1	1	5	19
43	1	4.8	3	3.5	1.5	2.8	4	7	2	1.8	1.2	3.3	2.6	2.8	2.3	2	2	1	2	5	5	5	5	18
43	0	4.8	3	3.5	1.5	2.8	4	7	2	1.8	1.2	3.3	2.6	2.8	2.3	2	3	1	1	5	1	1	5	17
43	0	4.8	3	3.5	1.5	2.8	4	7	2	1.8	1.2	3.3	2.6	2.8	2.3	2	6	1	1	1	1	1	4	16
43	0	4.8	3	3.5	1.5	2.8	4	7	2	1.8	1.2	3.3	2.6	2.8	2.3	2	6	1	1	1	1	1	4	15
43	0	4.8	3	3.5	1.5	2.8	4	7	2	1.8	1.2	3.3	2.6	2.8	2.3	2	6	1	1	1	1	1	3	14
43	1	4.8	3	3.5	1.5	2.8	4	7	2	1.8	1.2	3.3	2.6	2.8	2.3	2	6	1	1	1	1	1	3	13
43	1	4.8	3	3.5	1.5	2.8	4	7	2	1.8	1.2	3.3	2.6	2.8	2.3	2	5	5	5	2	1	1	3	12
43	1	4.8	3	3.5	1.5	2.8	4	7	2	1.8	1.2	3.3	2.6	2.8	2.3	2	5	1	6	1	1	1	3	11
43	0	4.8	3	3.5	1.5	2.8	4	7	2	1.8	1.2	3.3	2.6	2.8	2.3	2	5	1	1	6	5	7	3	10
43	0	4.8	3	3.5	1.5	2.8	4	7	2	1.8	1.2	3.3	2.6	2.8	2.3	2	3	1	1	1	1	1	3	9
43	0	4.8	3	3.5	1.5	2.8	4	7	2	1.8	1.2	3.3	2.6	2.8	2.3	2	5	1	1	1	1	1	2	8
43	0	4.8	3	3.5	1.5	2.8	4	7	2	1.8	1.2	3.3	2.6	2.8	2.3	2	6	1	1	1	1	1	2	7
43	1	4.8	3	3.5	1.5	2.8	4	7	2	1.8	1.2	3.3	2.6	2.8	2.3	2	6	1	1	1	1	1	2	6
43	1	4.8	3	3.5	1.5	2.8	4	7	2	1.8	1.2	3.3	2.6	2.8	2.3	2	3	1	1	1	1	1	2	5
43	0	4.8	3	3.5	1.5	2.8	4	7	2	1.8	1.2	3.3	2.6	2.8	2.3	2	6	1	1	6	5	1	1	4
43	0	4.8	3	3.5	1.5	2.8	4	7	2	1.8	1.2	3.3	2.6	2.8	2.3	2	1	7	7	5	1	1	1	3
43	1	4.8	3	3.5	1.5	2.8	4	7	2	1.8	1.2	3.3	2.6	2.8	2.3	2	3	6	1	1	1	1	1	2
43	0	4.8	3	3.5	1.5	2.8	4	7	2	1.8	1.2	3.3	2.6	2.8	2.3	2	1	6	7	6	6	3	1	1
44	0	2.8	1.7	2	1.3	6	3.1	5.4	4.5	5	4.2	6.3	3	5.3	5.9	4.7	3	5	2	3	2	1	7	23
44	1	2.8	1.7	2	1.3	6	3.1	5.4	4.5	5	4.2	6.3	3	5.3	5.9	4.7	1	7	6	2	6	7	7	22
44	0	2.8	1.7	2	1.3	6	3.1	5.4	4.5	5	4.2	6.3	3	5.3	5.9	4.7	2	5	7	5	5	6	7	21
44	0	2.8	1.7	2	1.3	6	3.1	5.4	4.5	5	4.2	6.3	3	5.3	5.9	4.7	5	2	5	3	1	1	7	20
44	1	2.8	1.7	2	1.3	6	3.1	5.4	4.5	5	4.2	6.3	3	5.3	5.9	4.7	3	4	5	7	5	3	6	19
44	0	2.8	1.7	2	1.3	6	3.1	5.4	4.5	5	4.2	6.3	3	5.3	5.9	4.7	1	5	6	7	6	6	6	18
44	0	2.8	1.7	2	1.3	6	3.1	5.4	4.5	5	4.2	6.3	3	5.3	5.9	4.7	3	3	7	3	2	1	6	17
44	1	2.8	1.7	2	1.3	6	3.1	5.4	4.5	5	4.2	6.3	3	5.3	5.9	4.7	6	2	3	5	2	2	6	16
44	1	2.8	1.7	2	1.3	6	3.1	5.4	4.5	5	4.2	6.3	3	5.3	5.9	4.7	2	5	5	6	2	2	5	15
44	0	2.8	1.7	2	1.3	6	3.1	5.4	4.5	5	4.2	6.3	3	5.3	5.9	4.7	2	5	6	7	6	7	5	14
44	1	2.8	1.7	2	1.3	6	3.1	5.4	4.5	5	4.2	6.3	3	5.3	5.9	4.7	6	3	5	2	1	1	5	13
44	0	2.8	1.7	2	1.3	6	3.1	5.4	4.5	5	4.2	6.3	3	5.3	5.9	4.7	7	1	3	3	1	2	5	12
44	0	2.8	1.7	2	1.3	6	3.1	5.4	4.5	5	4.2	6.3	3	5.3	5.9	4.7	6	2	2	1	2	2	4	11
44	0	2.8	1.7	2	1.3	6	3.1	5.4	4.5	5	4.2	6.3	3	5.3	5.9	4.7	7	1	3	1	5	5	4	10
44	0	2.8	1.7	2	1.3	6	3.1	5.4	4.5	5	4.2	6.3	3	5.3	5.9	4.7	5	2	5	2	1	1	4	9
44	1	2.8	1.7	2	1.3	6	3.1	5.4	4.5	5	4.2	6.3	3	5.3	5.9	4.7	7	6	2	5	2	2	3	8
44	0	2.8	1.7	2	1.3	6	3.1	5.4	4.5	5	4.2	6.3	3	5.3	5.9	4.7	5	3	2	1	1	1	3	7
44	1	2.8	1.7	2	1.3	6	3.1	5.4	4.5	5	4.2	6.3	3	5.3	5.9	4.7	3	1	2	2	2	2	3	6
44	0	2.8	1.7	2	1.3	6	3.1	5.4	4.5	5	4.2	6.3	3	5.3	5.9	4.7	5	5	6	1	1	1	2	5
44	0	2.8	1.7	2	1.3	6	3.1	5.4	4.5	5	4.2	6.3	3	5.3	5.9	4.7	5	3	2	1	2	1	1	4
44	0	2.8	1.7	2	1.3	6	3.1	5.4	4.5	5	4.2	6.3	3	5.3	5.9	4.7	2	2	5	3	2	1	1	3
44	0	2.8	1.7	2	1.3	6	3.1	5.4	4.5	5	4.2	6.3	3	5.3	5.9	4.7	2	5	5	2	1	1	1	2
44	0	2.8	1.7	2	1.3	6	3.1	5.4	4.5	5	4.2	6.3	3	5.3	5.9	4.7	1	1	1	1	1	1	1	1
45	0	2.5	3.5	2.3	2.8	2.2	4.1	4.8	4.2	5	2.1	2.8	1.1	2.8	1.6	1.6	4	2	2	2	1	2	7	32
45	0	2.5	3.5	2.3	2.8	2.2	4.1	4.8	4.2	5	2.1	2.8	1.1	2.8	1.6	1.6	3	2	1	2	2	1	7	31
45	0	2.5	3.5	2.3	2.8	2.2	4.1	4.8	4.2	5	2.1	2.8	1.1	2.8	1.6	1.6	3	2	2	5	5	5	7	30
45	0	2.5	3.5	2.3	2.8	2.2	4.1	4.8	4.2	5	2.1	2.8	1.1	2.8	1.6	1.6	2	3	1	2	2	2	7	29
45	0	2.5	3.5	2.3	2.8	2.2	4.1	4.8	4.2	5	2.1	2.8	1.1	2.8	1.6	1.6	3	2	1	2	2	2	6	28
45	0	2.5	3.5	2.3	2.8	2.2	4.1	4.8	4.2	5	2.1	2.8	1.1	2.8	1.6	1.6	2	2	2	2	1	2	6	27
45	0	2.5	3.5	2.3	2.8	2.2	4.1	4.8	4.2	5	2.1	2.8	1.1	2.8	1.6	1.6	1	2	2	3	2	1	6	26
45	0	2.5	3.5	2.3	2.8	2.2	4.1	4.8	4.2	5	2.1	2.8	1.1	2.8	1.6	1.6	2	2	2	1	1	2	6	25
45	0	2.5	3.5	2.3	2.8	2.2	4.1	4.8	4.2	5	2.1	2.8	1.1	2.8	1.6	1.6	2	3	3	2	2	1	6	24
45	0	2.5	3.5	2.3	2.8	2.2	4.1	4.8	4.2	5	2.1	2.8	1.1	2.8	1.6	1.6	2	2	2	2	2	1	6	23
45	0	2.5	3.5	2.3	2.8	2.2	4.1	4.8	4.2	5	2.1	2.8	1.1	2.8	1.6	1.6	2	2	1	2	2	2	5	22
45	0	2.5	3.5	2.3	2.8	2.2	4.1	4.8	4.2	5	2.1	2.8	1.1	2.8	1.6	1.6	3	2	2	2	1	3	5	21
45	0	2.5	3.5	2.3	2.8	2.2	4.1	4.8	4.2	5	2.1	2.8	1.1	2.8	1.6	1.6	3	1	1	3	3	2	5	20
45	0	2.5	3.5	2.3	2.8	2.2	4.1	4.8	4.2	5	2.1	2.8	1.1	2.8	1.6	1.6	2	3	2	2	2	1	5	19
45	0	2.5	3.5	2.3	2.8	2.2	4.1	4.8	4.2	5	2.1	2.8	1.1	2.8	1.6	1.6	4	2	3	2	2	1	5	18
45	0	2.5	3.5	2.3	2.8	2.2	4.1	4.8	4.2	5	2.1	2.8	1.1	2.8	1.6	1.6	2	1	2	2	2	1	5	17
45	0	2.5	3.5	2.3	2.8	2.2	4.1	4.8	4.2	5	2.1	2.8	1.1	2.8	1.6	1.6	3	2	1	2	5	4	4	16
45	0	2.5	3.5	2.3	2.8	2.2	4.1	4.8	4.2	5	2.1	2.8	1.1	2.8	1.6	1.6	2	2	2	2	2	1	4	15
45	0	2.5	3.5	2.3	2.8	2.2	4.1	4.8	4.2	5	2.1	2.8	1.1	2.8	1.6	1.6	3	2	2	2	2	2	4	14
45	0	2.5	3.5	2.3	2.8	2.2	4.1	4.8	4.2	5	2.1	2.8	1.1	2.8	1.6	1.6	3	2	2	3	1	1	3	13
45	0	2.5	3.5	2.3	2.8	2.2	4.1	4.8	4.2	5	2.1	2.8	1.1	2.8	1.6	1.6	3	1	2	2	2	2	3	12
45	0	2.5	3.5	2.3	2.8	2.2	4.1	4.8	4.2	5	2.1	2.8	1.1	2.8	1.6	1.6	3	3	2	2	2	2	3	11
45	0	2.5	3.5	2.3	2.8	2.2	4.1	4.8	4.2	5	2.1	2.8	1.1	2.8	1.6	1.6	2	3	2	4	4	4	3	10
45	0	2.5	3.5	2.3	2.8	2.2	4.1	4.8	4.2	5	2.1	2.8	1.1	2.8	1.6	1.6	2	1	1	3	2	1	3	9
45	0	2.5	3.5	2.3	2.8	2.2	4.1	4.8	4.2	5	2.1	2.8	1.1	2.8	1.6	1.6	3	1	2	2	4	2	2	8
45	0	2.5	3.5	2.3	2.8	2.2	4.1	4.8	4.2	5	2.1	2.8	1.1	2.8	1.6	1.6	4	1	2	3	4	3	2	7
45	0	2.5	3.5	2.3	2.8	2.2	4.1	4.8	4.2	5	2.1	2.8	1.1	2.8	1.6	1.6	1	2	2	2	1	2	2	6
45	0	2.5	3.5	2.3	2.8	2.2	4.1	4.8	4.2	5	2.1	2.8	1.1	2.8	1.6	1.6	4	3	1	1	2	2	1	5
45	0	2.5	3.5	2.3	2.8	2.2	4.1	4.8	4.2	5	2.1	2.8	1.1	2.8	1.6	1.6	4	1	2	2	1	1	1	4
45	0	2.5	3.5	2.3	2.8	2.2	4.1	4.8	4.2	5	2.1	2.8	1.1	2.8	1.6	1.6	1	1	1	1	1	1	1	3
45	0	2.5	3.5	2.3	2.8	2.2	4.1	4.8	4.2	5	2.1	2.8	1.1	2.8	1.6	1.6	2	2	1	1	2	1	1	2
45	0	2.5	3.5	2.3	2.8	2.2	4.1	4.8	4.2	5	2.1	2.8	1.1	2.8	1.6	1.6	1	1	1	3	2	1	1	1
46	1	2.8	1.7	3	1	6	3.7	5	4	5.3	4.7	5.9	5.4	6	4.9	5.7	3	5	5	5	1	1	7	18
46	1	2.8	1.7	3	1	6	3.7	5	4	5.3	4.7	5.9	5.4	6	4.9	5.7	3	3	3	6	5	5	7	17
46	1	2.8	1.7	3	1	6	3.7	5	4	5.3	4.7	5.9	5.4	6	4.9	5.7	4	4	5	1	1	1	7	16
46	0	2.8	1.7	3	1	6	3.7	5	4	5.3	4.7	5.9	5.4	6	4.9	5.7	6	3	1	6	1	1	5	15
46	0	2.8	1.7	3	1	6	3.7	5	4	5.3	4.7	5.9	5.4	6	4.9	5.7	5	1	1	1	1	1	4	14
46	0	2.8	1.7	3	1	6	3.7	5	4	5.3	4.7	5.9	5.4	6	4.9	5.7	6	1	1	6	5	5	4	13
46	0	2.8	1.7	3	1	6	3.7	5	4	5.3	4.7	5.9	5.4	6	4.9	5.7	6	1	1	1	1	1	3	12
46	0	2.8	1.7	3	1	6	3.7	5	4	5.3	4.7	5.9	5.4	6	4.9	5.7	3	1	3	3	1	1	3	11
46	0	2.8	1.7	3	1	6	3.7	5	4	5.3	4.7	5.9	5.4	6	4.9	5.7	6	1	4	5	1	1	3	10
46	1	2.8	1.7	3	1	6	3.7	5	4	5.3	4.7	5.9	5.4	6	4.9	5.7	4	1	5	5	1	1	3	9
46	0	2.8	1.7	3	1	6	3.7	5	4	5.3	4.7	5.9	5.4	6	4.9	5.7	5	1	3	1	1	1	2	8
46	1	2.8	1.7	3	1	6	3.7	5	4	5.3	4.7	5.9	5.4	6	4.9	5.7	5	2	5	5	1	1	2	7
46	0	2.8	1.7	3	1	6	3.7	5	4	5.3	4.7	5.9	5.4	6	4.9	5.7	3	3	3	6	1	1	2	6
46	0	2.8	1.7	3	1	6	3.7	5	4	5.3	4.7	5.9	5.4	6	4.9	5.7	3	3	3	2	1	1	1	5
46	1	2.8	1.7	3	1	6	3.7	5	4	5.3	4.7	5.9	5.4	6	4.9	5.7	5	1	1	5	1	1	1	4
46	0	2.8	1.7	3	1	6	3.7	5	4	5.3	4.7	5.9	5.4	6	4.9	5.7	4	1	5	7	7	7	1	3
46	0	2.8	1.7	3	1	6	3.7	5	4	5.3	4.7	5.9	5.4	6	4.9	5.7	3	3	3	7	3	1	1	2
46	0	2.8	1.7	3	1	6	3.7	5	4	5.3	4.7	5.9	5.4	6	4.9	5.7	5	3	3	6	5	2	1	1
47	0	2.3	1	3.2	2.3	2.6	1.9	6.6	2.8	3.5	4.7	2.9	1.7	5.2	2.1	2.7	5	3	3	2	1	1	7	29
47	1	2.3	1	3.2	2.3	2.6	1.9	6.6	2.8	3.5	4.7	2.9	1.7	5.2	2.1	2.7	5	5	5	5	3	3	7	28
47	0	2.3	1	3.2	2.3	2.6	1.9	6.6	2.8	3.5	4.7	2.9	1.7	5.2	2.1	2.7	2	2	5	6	4	3	7	27
47	0	2.3	1	3.2	2.3	2.6	1.9	6.6	2.8	3.5	4.7	2.9	1.7	5.2	2.1	2.7	2	5	5	1	1	1	6	26
47	0	2.3	1	3.2	2.3	2.6	1.9	6.6	2.8	3.5	4.7	2.9	1.7	5.2	2.1	2.7	6	2	2	2	2	1	6	25
47	1	2.3	1	3.2	2.3	2.6	1.9	6.6	2.8	3.5	4.7	2.9	1.7	5.2	2.1	2.7	5	2	5	1	1	1	6	24
47	0	2.3	1	3.2	2.3	2.6	1.9	6.6	2.8	3.5	4.7	2.9	1.7	5.2	2.1	2.7	4	5	5	2	2	1	6	23
47	1	2.3	1	3.2	2.3	2.6	1.9	6.6	2.8	3.5	4.7	2.9	1.7	5.2	2.1	2.7	3	3	5	1	1	1	6	22
47	0	2.3	1	3.2	2.3	2.6	1.9	6.6	2.8	3.5	4.7	2.9	1.7	5.2	2.1	2.7	5	3	5	7	5	5	5	21
47	1	2.3	1	3.2	2.3	2.6	1.9	6.6	2.8	3.5	4.7	2.9	1.7	5.2	2.1	2.7	3	4	5	2	2	1	5	20
47	1	2.3	1	3.2	2.3	2.6	1.9	6.6	2.8	3.5	4.7	2.9	1.7	5.2	2.1	2.7	2	5	5	1	1	1	5	19
47	1	2.3	1	3.2	2.3	2.6	1.9	6.6	2.8	3.5	4.7	2.9	1.7	5.2	2.1	2.7	6	2	2	2	1	1	4	18
47	1	2.3	1	3.2	2.3	2.6	1.9	6.6	2.8	3.5	4.7	2.9	1.7	5.2	2.1	2.7	5	3	5	1	1	1	4	17
47	0	2.3	1	3.2	2.3	2.6	1.9	6.6	2.8	3.5	4.7	2.9	1.7	5.2	2.1	2.7	5	2	2	2	1	1	3	16
47	0	2.3	1	3.2	2.3	2.6	1.9	6.6	2.8	3.5	4.7	2.9	1.7	5.2	2.1	2.7	5	3	6	6	5	4	3	15
47	0	2.3	1	3.2	2.3	2.6	1.9	6.6	2.8	3.5	4.7	2.9	1.7	5.2	2.1	2.7	5	1	5	6	6	5	3	14
47	0	2.3	1	3.2	2.3	2.6	1.9	6.6	2.8	3.5	4.7	2.9	1.7	5.2	2.1	2.7	1	7	5	2	1	2	3	13
47	1	2.3	1	3.2	2.3	2.6	1.9	6.6	2.8	3.5	4.7	2.9	1.7	5.2	2.1	2.7	2	6	6	1	1	1	3	12
47	1	2.3	1	3.2	2.3	2.6	1.9	6.6	2.8	3.5	4.7	2.9	1.7	5.2	2.1	2.7	2	6	5	1	1	1	2	11
47	1	2.3	1	3.2	2.3	2.6	1.9	6.6	2.8	3.5	4.7	2.9	1.7	5.2	2.1	2.7	1	7	6	1	1	1	2	10
47	1	2.3	1	3.2	2.3	2.6	1.9	6.6	2.8	3.5	4.7	2.9	1.7	5.2	2.1	2.7	1	6	5	6	6	6	2	9
47	0	2.3	1	3.2	2.3	2.6	1.9	6.6	2.8	3.5	4.7	2.9	1.7	5.2	2.1	2.7	2	6	2	3	1	1	2	8
47	1	2.3	1	3.2	2.3	2.6	1.9	6.6	2.8	3.5	4.7	2.9	1.7	5.2	2.1	2.7	5	3	5	2	2	2	2	7
47	0	2.3	1	3.2	2.3	2.6	1.9	6.6	2.8	3.5	4.7	2.9	1.7	5.2	2.1	2.7	5	2	2	5	2	1	2	6
47	0	2.3	1	3.2	2.3	2.6	1.9	6.6	2.8	3.5	4.7	2.9	1.7	5.2	2.1	2.7	6	2	2	2	2	1	1	5
47	0	2.3	1	3.2	2.3	2.6	1.9	6.6	2.8	3.5	4.7	2.9	1.7	5.2	2.1	2.7	2	5	6	5	5	5	1	4
47	0	2.3	1	3.2	2.3	2.6	1.9	6.6	2.8	3.5	4.7	2.9	1.7	5.2	2.1	2.7	1	5	6	1	2	2	1	3
47	0	2.3	1	3.2	2.3	2.6	1.9	6.6	2.8	3.5	4.7	2.9	1.7	5.2	2.1	2.7	4	5	5	7	3	3	1	2
47	0	2.3	1	3.2	2.3	2.6	1.9	6.6	2.8	3.5	4.7	2.9	1.7	5.2	2.1	2.7	6	2	2	6	2	1	1	1
48	0	3.3	3.7	3.2	2.5	3.4	4.1	5.4	3.7	5	3.2	4.4	2	4.7	3.6	3.3	2	2	2	7	7	5	7	19
48	1	3.3	3.7	3.2	2.5	3.4	4.1	5.4	3.7	5	3.2	4.4	2	4.7	3.6	3.3	4	4	3	2	1	2	7	18
48	0	3.3	3.7	3.2	2.5	3.4	4.1	5.4	3.7	5	3.2	4.4	2	4.7	3.6	3.3	1	1	1	7	6	6	6	17
48	0	3.3	3.7	3.2	2.5	3.4	4.1	5.4	3.7	5	3.2	4.4	2	4.7	3.6	3.3	2	1	2	7	6	6	5	16
48	1	3.3	3.7	3.2	2.5	3.4	4.1	5.4	3.7	5	3.2	4.4	2	4.7	3.6	3.3	6	3	7	5	5	5	5	15
48	0	3.3	3.7	3.2	2.5	3.4	4.1	5.4	3.7	5	3.2	4.4	2	4.7	3.6	3.3	4	2	3	5	5	5	5	14
48	0	3.3	3.7	3.2	2.5	3.4	4.1	5.4	3.7	5	3.2	4.4	2	4.7	3.6	3.3	6	7	4	6	1	2	4	13
48	1	3.3	3.7	3.2	2.5	3.4	4.1	5.4	3.7	5	3.2	4.4	2	4.7	3.6	3.3	3	3	5	6	6	5	4	12
48	0	3.3	3.7	3.2	2.5	3.4	4.1	5.4	3.7	5	3.2	4.4	2	4.7	3.6	3.3	6	2	4	5	3	2	4	11
48	1	3.3	3.7	3.2	2.5	3.4	4.1	5.4	3.7	5	3.2	4.4	2	4.7	3.6	3.3	2	4	6	3	5	3	4	10
48	0	3.3	3.7	3.2	2.5	3.4	4.1	5.4	3.7	5	3.2	4.4	2	4.7	3.6	3.3	4	2	3	3	2	1	4	9
48	0	3.3	3.7	3.2	2.5	3.4	4.1	5.4	3.7	5	3.2	4.4	2	4.7	3.6	3.3	2	2	2	1	1	2	3	8
48	0	3.3	3.7	3.2	2.5	3.4	4.1	5.4	3.7	5	3.2	4.4	2	4.7	3.6	3.3	6	3	3	1	2	1	3	7
48	1	3.3	3.7	3.2	2.5	3.4	4.1	5.4	3.7	5	3.2	4.4	2	4.7	3.6	3.3	2	2	5	6	5	7	2	6
48	1	3.3	3.7	3.2	2.5	3.4	4.1	5.4	3.7	5	3.2	4.4	2	4.7	3.6	3.3	1	5	6	5	5	2	2	5
48	0	3.3	3.7	3.2	2.5	3.4	4.1	5.4	3.7	5	3.2	4.4	2	4.7	3.6	3.3	6	2	2	2	3	1	2	4
48	0	3.3	3.7	3.2	2.5	3.4	4.1	5.4	3.7	5	3.2	4.4	2	4.7	3.6	3.3	2	6	2	1	2	1	2	3
48	1	3.3	3.7	3.2	2.5	3.4	4.1	5.4	3.7	5	3.2	4.4	2	4.7	3.6	3.3	2	2	5	6	5	2	1	2
48	1	3.3	3.7	3.2	2.5	3.4	4.1	5.4	3.7	5	3.2	4.4	2	4.7	3.6	3.3	3	6	6	1	5	2	1	1
50	0	3.5	4	4.7	1.8	4.4	3	5.8	3.3	5.5	2.4	4.7	3.1	3	4	3.6	6	1	1	5	5	2	5	10
50	0	3.5	4	4.7	1.8	4.4	3	5.8	3.3	5.5	2.4	4.7	3.1	3	4	3.6	5	2	2	5	3	1	5	9
50	0	3.5	4	4.7	1.8	4.4	3	5.8	3.3	5.5	2.4	4.7	3.1	3	4	3.6	4	1	1	5	3	2	5	8
50	1	3.5	4	4.7	1.8	4.4	3	5.8	3.3	5.5	2.4	4.7	3.1	3	4	3.6	3	1	5	6	6	4	5	7
50	0	3.5	4	4.7	1.8	4.4	3	5.8	3.3	5.5	2.4	4.7	3.1	3	4	3.6	5	2	2	5	5	1	4	6
50	0	3.5	4	4.7	1.8	4.4	3	5.8	3.3	5.5	2.4	4.7	3.1	3	4	3.6	2	2	2	6	5	3	4	5
50	1	3.5	4	4.7	1.8	4.4	3	5.8	3.3	5.5	2.4	4.7	3.1	3	4	3.6	5	1	1	2	2	2	3	4
50	0	3.5	4	4.7	1.8	4.4	3	5.8	3.3	5.5	2.4	4.7	3.1	3	4	3.6	2	1	3	7	6	5	1	3
50	1	3.5	4	4.7	1.8	4.4	3	5.8	3.3	5.5	2.4	4.7	3.1	3	4	3.6	4	1	1	1	1	1	1	2
50	0	3.5	4	4.7	1.8	4.4	3	5.8	3.3	5.5	2.4	4.7	3.1	3	4	3.6	5	2	5	1	1	1	1	1
53	0	1.2	1.8	2.3	1.2	6.2	4.4	2.8	4	6.2	4.2	6.2	2.9	5	5.1	4.8	4	1	5	2	1	1	7	22
53	0	1.2	1.8	2.3	1.2	6.2	4.4	2.8	4	6.2	4.2	6.2	2.9	5	5.1	4.8	4	1	1	1	1	1	6	21
53	0	1.2	1.8	2.3	1.2	6.2	4.4	2.8	4	6.2	4.2	6.2	2.9	5	5.1	4.8	4	1	1	1	1	1	6	20
53	1	1.2	1.8	2.3	1.2	6.2	4.4	2.8	4	6.2	4.2	6.2	2.9	5	5.1	4.8	4	1	1	1	1	1	6	19
53	1	1.2	1.8	2.3	1.2	6.2	4.4	2.8	4	6.2	4.2	6.2	2.9	5	5.1	4.8	4	1	1	1	1	1	5	18
53	1	1.2	1.8	2.3	1.2	6.2	4.4	2.8	4	6.2	4.2	6.2	2.9	5	5.1	4.8	4	1	5	5	2	1	5	17
53	1	1.2	1.8	2.3	1.2	6.2	4.4	2.8	4	6.2	4.2	6.2	2.9	5	5.1	4.8	4	1	1	1	1	1	4	16
53	0	1.2	1.8	2.3	1.2	6.2	4.4	2.8	4	6.2	4.2	6.2	2.9	5	5.1	4.8	4	2	1	1	1	1	4	15
53	0	1.2	1.8	2.3	1.2	6.2	4.4	2.8	4	6.2	4.2	6.2	2.9	5	5.1	4.8	2	1	1	5	5	1	4	14
53	0	1.2	1.8	2.3	1.2	6.2	4.4	2.8	4	6.2	4.2	6.2	2.9	5	5.1	4.8	2	1	5	1	1	1	4	13
53	0	1.2	1.8	2.3	1.2	6.2	4.4	2.8	4	6.2	4.2	6.2	2.9	5	5.1	4.8	3	2	1	1	1	1	3	12
53	0	1.2	1.8	2.3	1.2	6.2	4.4	2.8	4	6.2	4.2	6.2	2.9	5	5.1	4.8	7	1	1	1	1	1	3	11
53	0	1.2	1.8	2.3	1.2	6.2	4.4	2.8	4	6.2	4.2	6.2	2.9	5	5.1	4.8	7	1	1	1	1	1	3	10
53	0	1.2	1.8	2.3	1.2	6.2	4.4	2.8	4	6.2	4.2	6.2	2.9	5	5.1	4.8	7	1	1	1	1	1	3	9
53	0	1.2	1.8	2.3	1.2	6.2	4.4	2.8	4	6.2	4.2	6.2	2.9	5	5.1	4.8	6	1	1	1	1	1	2	8
53	1	1.2	1.8	2.3	1.2	6.2	4.4	2.8	4	6.2	4.2	6.2	2.9	5	5.1	4.8	4	1	1	1	1	1	2	7
53	0	1.2	1.8	2.3	1.2	6.2	4.4	2.8	4	6.2	4.2	6.2	2.9	5	5.1	4.8	5	1	1	1	1	1	2	6
53	0	1.2	1.8	2.3	1.2	6.2	4.4	2.8	4	6.2	4.2	6.2	2.9	5	5.1	4.8	5	1	1	1	1	1	2	5
53	0	1.2	1.8	2.3	1.2	6.2	4.4	2.8	4	6.2	4.2	6.2	2.9	5	5.1	4.8	1	1	1	1	1	1	1	4
53	0	1.2	1.8	2.3	1.2	6.2	4.4	2.8	4	6.2	4.2	6.2	2.9	5	5.1	4.8	2	1	1	1	1	1	1	3
53	0	1.2	1.8	2.3	1.2	6.2	4.4	2.8	4	6.2	4.2	6.2	2.9	5	5.1	4.8	1	6	6	2	1	1	1	2
53	1	1.2	1.8	2.3	1.2	6.2	4.4	2.8	4	6.2	4.2	6.2	2.9	5	5.1	4.8	4	1	1	1	1	1	1	1
54	0	2	1.7	3.8	3	6.2	2.6	2.8	4.3	5.3	3.4	5.2	3.6	5	4.4	4.4	2	1	2	6	2	1	6	11
54	0	2	1.7	3.8	3	6.2	2.6	2.8	4.3	5.3	3.4	5.2	3.6	5	4.4	4.4	4	2	2	5	1	1	6	10
54	0	2	1.7	3.8	3	6.2	2.6	2.8	4.3	5.3	3.4	5.2	3.6	5	4.4	4.4	4	1	1	6	1	1	5	9
54	0	2	1.7	3.8	3	6.2	2.6	2.8	4.3	5.3	3.4	5.2	3.6	5	4.4	4.4	1	2	2	3	2	1	5	8
54	0	2	1.7	3.8	3	6.2	2.6	2.8	4.3	5.3	3.4	5.2	3.6	5	4.4	4.4	2	1	5	5	1	1	4	7
54	1	2	1.7	3.8	3	6.2	2.6	2.8	4.3	5.3	3.4	5.2	3.6	5	4.4	4.4	2	2	5	2	2	1	4	6
54	1	2	1.7	3.8	3	6.2	2.6	2.8	4.3	5.3	3.4	5.2	3.6	5	4.4	4.4	2	1	6	1	1	2	4	5
54	0	2	1.7	3.8	3	6.2	2.6	2.8	4.3	5.3	3.4	5.2	3.6	5	4.4	4.4	5	2	5	2	1	1	4	4
54	1	2	1.7	3.8	3	6.2	2.6	2.8	4.3	5.3	3.4	5.2	3.6	5	4.4	4.4	4	2	5	2	1	6	3	3
54	0	2	1.7	3.8	3	6.2	2.6	2.8	4.3	5.3	3.4	5.2	3.6	5	4.4	4.4	1	1	1	3	2	2	2	2
54	0	2	1.7	3.8	3	6.2	2.6	2.8	4.3	5.3	3.4	5.2	3.6	5	4.4	4.4	3	2	1	5	2	2	1	1
55	1	2.7	3.3	3.5	2.8	2.8	2.9	5.6	3.2	3.3	3	5.4	2.9	4.2	4.6	3.7	6	2	2	3	1	2	7	18
55	1	2.7	3.3	3.5	2.8	2.8	2.9	5.6	3.2	3.3	3	5.4	2.9	4.2	4.6	3.7	6	2	2	3	3	2	7	17
55	1	2.7	3.3	3.5	2.8	2.8	2.9	5.6	3.2	3.3	3	5.4	2.9	4.2	4.6	3.7	5	2	7	5	2	2	6	16
55	1	2.7	3.3	3.5	2.8	2.8	2.9	5.6	3.2	3.3	3	5.4	2.9	4.2	4.6	3.7	6	2	2	3	1	1	6	15
55	1	2.7	3.3	3.5	2.8	2.8	2.9	5.6	3.2	3.3	3	5.4	2.9	4.2	4.6	3.7	3	3	2	1	1	1	6	14
55	0	2.7	3.3	3.5	2.8	2.8	2.9	5.6	3.2	3.3	3	5.4	2.9	4.2	4.6	3.7	3	2	2	1	1	5	6	13
55	1	2.7	3.3	3.5	2.8	2.8	2.9	5.6	3.2	3.3	3	5.4	2.9	4.2	4.6	3.7	2	2	6	2	2	3	5	12
55	1	2.7	3.3	3.5	2.8	2.8	2.9	5.6	3.2	3.3	3	5.4	2.9	4.2	4.6	3.7	4	2	2	1	1	1	5	11
55	0	2.7	3.3	3.5	2.8	2.8	2.9	5.6	3.2	3.3	3	5.4	2.9	4.2	4.6	3.7	3	3	3	2	2	3	5	10
55	1	2.7	3.3	3.5	2.8	2.8	2.9	5.6	3.2	3.3	3	5.4	2.9	4.2	4.6	3.7	5	2	2	6	5	6	4	9
55	1	2.7	3.3	3.5	2.8	2.8	2.9	5.6	3.2	3.3	3	5.4	2.9	4.2	4.6	3.7	6	2	5	5	3	4	4	8
55	0	2.7	3.3	3.5	2.8	2.8	2.9	5.6	3.2	3.3	3	5.4	2.9	4.2	4.6	3.7	3	3	3	6	5	5	4	7
55	0	2.7	3.3	3.5	2.8	2.8	2.9	5.6	3.2	3.3	3	5.4	2.9	4.2	4.6	3.7	6	3	6	6	2	5	3	6
55	0	2.7	3.3	3.5	2.8	2.8	2.9	5.6	3.2	3.3	3	5.4	2.9	4.2	4.6	3.7	6	2	6	5	2	2	2	5
55	0	2.7	3.3	3.5	2.8	2.8	2.9	5.6	3.2	3.3	3	5.4	2.9	4.2	4.6	3.7	5	4	7	3	1	2	2	4
55	1	2.7	3.3	3.5	2.8	2.8	2.9	5.6	3.2	3.3	3	5.4	2.9	4.2	4.6	3.7	5	2	7	2	1	1	2	3
55	0	2.7	3.3	3.5	2.8	2.8	2.9	5.6	3.2	3.3	3	5.4	2.9	4.2	4.6	3.7	5	2	2	1	1	1	1	2
55	0	2.7	3.3	3.5	2.8	2.8	2.9	5.6	3.2	3.3	3	5.4	2.9	4.2	4.6	3.7	5	2	5	1	1	1	1	1
56	0	1.8	1	4	1.2	2.8	2.4	3.4	3.2	4.7	2.3	3.9	2.6	2.3	2.3	2.2	5	1	1	1	1	1	7	14
56	0	1.8	1	4	1.2	2.8	2.4	3.4	3.2	4.7	2.3	3.9	2.6	2.3	2.3	2.2	5	2	2	2	2	2	7	13
56	0	1.8	1	4	1.2	2.8	2.4	3.4	3.2	4.7	2.3	3.9	2.6	2.3	2.3	2.2	2	2	2	2	2	2	7	12
56	0	1.8	1	4	1.2	2.8	2.4	3.4	3.2	4.7	2.3	3.9	2.6	2.3	2.3	2.2	2	2	2	2	2	2	6	11
56	0	1.8	1	4	1.2	2.8	2.4	3.4	3.2	4.7	2.3	3.9	2.6	2.3	2.3	2.2	2	2	2	1	1	1	5	10
56	0	1.8	1	4	1.2	2.8	2.4	3.4	3.2	4.7	2.3	3.9	2.6	2.3	2.3	2.2	2	2	5	6	6	6	5	9
56	0	1.8	1	4	1.2	2.8	2.4	3.4	3.2	4.7	2.3	3.9	2.6	2.3	2.3	2.2	2	5	2	1	1	1	4	8
56	0	1.8	1	4	1.2	2.8	2.4	3.4	3.2	4.7	2.3	3.9	2.6	2.3	2.3	2.2	2	2	5	2	2	2	4	7
56	0	1.8	1	4	1.2	2.8	2.4	3.4	3.2	4.7	2.3	3.9	2.6	2.3	2.3	2.2	4	3	5	5	2	1	3	6
56	0	1.8	1	4	1.2	2.8	2.4	3.4	3.2	4.7	2.3	3.9	2.6	2.3	2.3	2.2	5	2	5	1	1	1	3	5
56	0	1.8	1	4	1.2	2.8	2.4	3.4	3.2	4.7	2.3	3.9	2.6	2.3	2.3	2.2	1	3	5	5	6	7	3	4
56	0	1.8	1	4	1.2	2.8	2.4	3.4	3.2	4.7	2.3	3.9	2.6	2.3	2.3	2.2	2	5	6	6	6	1	2	3
56	0	1.8	1	4	1.2	2.8	2.4	3.4	3.2	4.7	2.3	3.9	2.6	2.3	2.3	2.2	3	6	3	1	1	1	2	2
56	0	1.8	1	4	1.2	2.8	2.4	3.4	3.2	4.7	2.3	3.9	2.6	2.3	2.3	2.2	2	2	6	5	2	6	1	1
57	0	1	3.5	3.5	2.7	3.4	5	5.2	5	6.7	4.2	3.8	3.4	4	2.6	3.2	2	1	3	6	7	5	7	31
57	0	1	3.5	3.5	2.7	3.4	5	5.2	5	6.7	4.2	3.8	3.4	4	2.6	3.2	1	5	6	7	7	6	7	30
57	0	1	3.5	3.5	2.7	3.4	5	5.2	5	6.7	4.2	3.8	3.4	4	2.6	3.2	3	1	5	6	6	3	7	29
57	0	1	3.5	3.5	2.7	3.4	5	5.2	5	6.7	4.2	3.8	3.4	4	2.6	3.2	2	1	5	6	6	3	7	28
57	0	1	3.5	3.5	2.7	3.4	5	5.2	5	6.7	4.2	3.8	3.4	4	2.6	3.2	2	5	6	6	6	3	6	27
57	0	1	3.5	3.5	2.7	3.4	5	5.2	5	6.7	4.2	3.8	3.4	4	2.6	3.2	5	1	5	6	7	3	6	26
57	0	1	3.5	3.5	2.7	3.4	5	5.2	5	6.7	4.2	3.8	3.4	4	2.6	3.2	3	1	5	1	1	1	6	25
57	0	1	3.5	3.5	2.7	3.4	5	5.2	5	6.7	4.2	3.8	3.4	4	2.6	3.2	2	1	5	7	7	6	6	24
57	0	1	3.5	3.5	2.7	3.4	5	5.2	5	6.7	4.2	3.8	3.4	4	2.6	3.2	3	1	5	6	5	3	6	23
57	0	1	3.5	3.5	2.7	3.4	5	5.2	5	6.7	4.2	3.8	3.4	4	2.6	3.2	5	1	5	5	6	3	5	22
57	0	1	3.5	3.5	2.7	3.4	5	5.2	5	6.7	4.2	3.8	3.4	4	2.6	3.2	1	1	2	6	6	5	5	21
57	0	1	3.5	3.5	2.7	3.4	5	5.2	5	6.7	4.2	3.8	3.4	4	2.6	3.2	2	2	3	5	6	2	5	20
57	0	1	3.5	3.5	2.7	3.4	5	5.2	5	6.7	4.2	3.8	3.4	4	2.6	3.2	5	1	1	5	3	2	4	19
57	0	1	3.5	3.5	2.7	3.4	5	5.2	5	6.7	4.2	3.8	3.4	4	2.6	3.2	5	1	1	1	1	1	4	18
57	0	1	3.5	3.5	2.7	3.4	5	5.2	5	6.7	4.2	3.8	3.4	4	2.6	3.2	2	2	5	7	7	7	4	17
57	0	1	3.5	3.5	2.7	3.4	5	5.2	5	6.7	4.2	3.8	3.4	4	2.6	3.2	5	2	5	6	6	4	4	16
57	0	1	3.5	3.5	2.7	3.4	5	5.2	5	6.7	4.2	3.8	3.4	4	2.6	3.2	1	1	2	7	7	7	3	15
57	0	1	3.5	3.5	2.7	3.4	5	5.2	5	6.7	4.2	3.8	3.4	4	2.6	3.2	3	1	6	5	5	3	3	14
57	0	1	3.5	3.5	2.7	3.4	5	5.2	5	6.7	4.2	3.8	3.4	4	2.6	3.2	5	2	1	5	3	1	3	13
57	0	1	3.5	3.5	2.7	3.4	5	5.2	5	6.7	4.2	3.8	3.4	4	2.6	3.2	2	1	5	6	5	3	3	12
57	0	1	3.5	3.5	2.7	3.4	5	5.2	5	6.7	4.2	3.8	3.4	4	2.6	3.2	1	1	1	7	7	5	3	11
57	0	1	3.5	3.5	2.7	3.4	5	5.2	5	6.7	4.2	3.8	3.4	4	2.6	3.2	1	1	2	7	7	7	2	10
57	0	1	3.5	3.5	2.7	3.4	5	5.2	5	6.7	4.2	3.8	3.4	4	2.6	3.2	2	1	5	7	7	5	2	9
57	0	1	3.5	3.5	2.7	3.4	5	5.2	5	6.7	4.2	3.8	3.4	4	2.6	3.2	3	1	5	6	7	3	2	8
57	0	1	3.5	3.5	2.7	3.4	5	5.2	5	6.7	4.2	3.8	3.4	4	2.6	3.2	2	1	3	6	5	1	2	7
57	1	1	3.5	3.5	2.7	3.4	5	5.2	5	6.7	4.2	3.8	3.4	4	2.6	3.2	2	1	1	1	1	1	2	6
57	0	1	3.5	3.5	2.7	3.4	5	5.2	5	6.7	4.2	3.8	3.4	4	2.6	3.2	3	1	5	1	1	1	1	5
57	0	1	3.5	3.5	2.7	3.4	5	5.2	5	6.7	4.2	3.8	3.4	4	2.6	3.2	2	1	2	6	5	2	1	4
57	0	1	3.5	3.5	2.7	3.4	5	5.2	5	6.7	4.2	3.8	3.4	4	2.6	3.2	2	1	1	7	6	3	1	3
57	0	1	3.5	3.5	2.7	3.4	5	5.2	5	6.7	4.2	3.8	3.4	4	2.6	3.2	5	2	1	6	3	1	1	2
57	0	1	3.5	3.5	2.7	3.4	5	5.2	5	6.7	4.2	3.8	3.4	4	2.6	3.2	3	2	6	2	2	1	1	1
60	0	1	3.5	3.8	4.2	2.2	4.9	6.8	2.2	4.5	1.7	2.3	1.1	2.8	1.4	1.3	1	7	7	7	6	7	7	28
60	0	1	3.5	3.8	4.2	2.2	4.9	6.8	2.2	4.5	1.7	2.3	1.1	2.8	1.4	1.3	1	7	7	7	7	7	7	27
60	0	1	3.5	3.8	4.2	2.2	4.9	6.8	2.2	4.5	1.7	2.3	1.1	2.8	1.4	1.3	1	7	7	7	7	7	7	26
60	0	1	3.5	3.8	4.2	2.2	4.9	6.8	2.2	4.5	1.7	2.3	1.1	2.8	1.4	1.3	1	7	7	7	7	7	6	25
60	0	1	3.5	3.8	4.2	2.2	4.9	6.8	2.2	4.5	1.7	2.3	1.1	2.8	1.4	1.3	1	7	7	7	7	7	6	24
60	0	1	3.5	3.8	4.2	2.2	4.9	6.8	2.2	4.5	1.7	2.3	1.1	2.8	1.4	1.3	1	7	7	7	7	7	5	23
60	0	1	3.5	3.8	4.2	2.2	4.9	6.8	2.2	4.5	1.7	2.3	1.1	2.8	1.4	1.3	1	7	7	7	7	7	5	22
60	0	1	3.5	3.8	4.2	2.2	4.9	6.8	2.2	4.5	1.7	2.3	1.1	2.8	1.4	1.3	1	7	7	7	7	7	5	21
60	0	1	3.5	3.8	4.2	2.2	4.9	6.8	2.2	4.5	1.7	2.3	1.1	2.8	1.4	1.3	1	7	7	7	7	7	4	20
60	0	1	3.5	3.8	4.2	2.2	4.9	6.8	2.2	4.5	1.7	2.3	1.1	2.8	1.4	1.3	1	7	7	7	7	7	4	19
60	0	1	3.5	3.8	4.2	2.2	4.9	6.8	2.2	4.5	1.7	2.3	1.1	2.8	1.4	1.3	1	7	7	7	7	7	4	18
60	0	1	3.5	3.8	4.2	2.2	4.9	6.8	2.2	4.5	1.7	2.3	1.1	2.8	1.4	1.3	1	7	7	7	7	7	4	17
60	0	1	3.5	3.8	4.2	2.2	4.9	6.8	2.2	4.5	1.7	2.3	1.1	2.8	1.4	1.3	1	7	7	7	7	7	4	16
60	0	1	3.5	3.8	4.2	2.2	4.9	6.8	2.2	4.5	1.7	2.3	1.1	2.8	1.4	1.3	1	7	7	7	7	7	3	15
60	0	1	3.5	3.8	4.2	2.2	4.9	6.8	2.2	4.5	1.7	2.3	1.1	2.8	1.4	1.3	1	7	7	7	7	7	3	14
60	0	1	3.5	3.8	4.2	2.2	4.9	6.8	2.2	4.5	1.7	2.3	1.1	2.8	1.4	1.3	1	7	7	7	7	7	3	13
60	0	1	3.5	3.8	4.2	2.2	4.9	6.8	2.2	4.5	1.7	2.3	1.1	2.8	1.4	1.3	1	7	7	7	7	7	3	12
60	0	1	3.5	3.8	4.2	2.2	4.9	6.8	2.2	4.5	1.7	2.3	1.1	2.8	1.4	1.3	1	7	7	7	7	7	2	11
60	0	1	3.5	3.8	4.2	2.2	4.9	6.8	2.2	4.5	1.7	2.3	1.1	2.8	1.4	1.3	1	7	7	7	7	7	2	10
60	0	1	3.5	3.8	4.2	2.2	4.9	6.8	2.2	4.5	1.7	2.3	1.1	2.8	1.4	1.3	1	7	7	7	7	7	2	9
60	0	1	3.5	3.8	4.2	2.2	4.9	6.8	2.2	4.5	1.7	2.3	1.1	2.8	1.4	1.3	1	7	7	7	7	7	2	8
60	0	1	3.5	3.8	4.2	2.2	4.9	6.8	2.2	4.5	1.7	2.3	1.1	2.8	1.4	1.3	1	7	7	7	7	7	2	7
60	0	1	3.5	3.8	4.2	2.2	4.9	6.8	2.2	4.5	1.7	2.3	1.1	2.8	1.4	1.3	1	7	7	7	7	7	1	6
60	0	1	3.5	3.8	4.2	2.2	4.9	6.8	2.2	4.5	1.7	2.3	1.1	2.8	1.4	1.3	1	7	7	7	7	7	1	5
60	0	1	3.5	3.8	4.2	2.2	4.9	6.8	2.2	4.5	1.7	2.3	1.1	2.8	1.4	1.3	1	1	7	7	7	7	1	4
60	0	1	3.5	3.8	4.2	2.2	4.9	6.8	2.2	4.5	1.7	2.3	1.1	2.8	1.4	1.3	1	7	7	7	7	7	1	3
60	0	1	3.5	3.8	4.2	2.2	4.9	6.8	2.2	4.5	1.7	2.3	1.1	2.8	1.4	1.3	1	6	6	7	6	7	1	2
60	0	1	3.5	3.8	4.2	2.2	4.9	6.8	2.2	4.5	1.7	2.3	1.1	2.8	1.4	1.3	1	4	7	6	6	7	1	1
61	0	3	3.5	4.7	1.7	4.2	2.9	6.2	3.5	2.8	4	4.3	2.3	4.7	2.6	3.4	4	1	2	2	2	1	7	19
61	0	3	3.5	4.7	1.7	4.2	2.9	6.2	3.5	2.8	4	4.3	2.3	4.7	2.6	3.4	4	1	1	2	2	1	7	18
61	0	3	3.5	4.7	1.7	4.2	2.9	6.2	3.5	2.8	4	4.3	2.3	4.7	2.6	3.4	2	1	2	6	5	2	7	17
61	0	3	3.5	4.7	1.7	4.2	2.9	6.2	3.5	2.8	4	4.3	2.3	4.7	2.6	3.4	6	1	1	5	5	4	7	16
61	0	3	3.5	4.7	1.7	4.2	2.9	6.2	3.5	2.8	4	4.3	2.3	4.7	2.6	3.4	5	1	3	6	1	1	6	15
61	0	3	3.5	4.7	1.7	4.2	2.9	6.2	3.5	2.8	4	4.3	2.3	4.7	2.6	3.4	5	1	5	1	1	1	6	14
61	0	3	3.5	4.7	1.7	4.2	2.9	6.2	3.5	2.8	4	4.3	2.3	4.7	2.6	3.4	4	1	5	5	1	1	6	13
61	0	3	3.5	4.7	1.7	4.2	2.9	6.2	3.5	2.8	4	4.3	2.3	4.7	2.6	3.4	5	2	2	1	1	1	5	12
61	0	3	3.5	4.7	1.7	4.2	2.9	6.2	3.5	2.8	4	4.3	2.3	4.7	2.6	3.4	5	1	3	1	1	1	5	11
61	0	3	3.5	4.7	1.7	4.2	2.9	6.2	3.5	2.8	4	4.3	2.3	4.7	2.6	3.4	3	5	5	1	4	1	5	10
61	0	3	3.5	4.7	1.7	4.2	2.9	6.2	3.5	2.8	4	4.3	2.3	4.7	2.6	3.4	5	1	1	1	1	1	4	9
61	1	3	3.5	4.7	1.7	4.2	2.9	6.2	3.5	2.8	4	4.3	2.3	4.7	2.6	3.4	5	1	5	2	1	1	4	8
61	1	3	3.5	4.7	1.7	4.2	2.9	6.2	3.5	2.8	4	4.3	2.3	4.7	2.6	3.4	4	1	2	5	6	1	3	7
61	1	3	3.5	4.7	1.7	4.2	2.9	6.2	3.5	2.8	4	4.3	2.3	4.7	2.6	3.4	3	2	4	1	1	1	3	6
61	0	3	3.5	4.7	1.7	4.2	2.9	6.2	3.5	2.8	4	4.3	2.3	4.7	2.6	3.4	5	1	5	6	2	1	2	5
61	0	3	3.5	4.7	1.7	4.2	2.9	6.2	3.5	2.8	4	4.3	2.3	4.7	2.6	3.4	5	2	5	2	1	1	1	4
61	0	3	3.5	4.7	1.7	4.2	2.9	6.2	3.5	2.8	4	4.3	2.3	4.7	2.6	3.4	5	1	2	1	1	1	1	3
61	1	3	3.5	4.7	1.7	4.2	2.9	6.2	3.5	2.8	4	4.3	2.3	4.7	2.6	3.4	5	1	4	2	1	3	1	2
61	0	3	3.5	4.7	1.7	4.2	2.9	6.2	3.5	2.8	4	4.3	2.3	4.7	2.6	3.4	6	1	1	1	1	1	1	1
62	1	3	3	4	3.8	1.4	3.7	5	3.3	4.8	4	4.4	3.3	5.2	5	4.3	5	4	4	2	2	2	7	25
62	0	3	3	4	3.8	1.4	3.7	5	3.3	4.8	4	4.4	3.3	5.2	5	4.3	5	1	1	5	1	1	7	24
62	0	3	3	4	3.8	1.4	3.7	5	3.3	4.8	4	4.4	3.3	5.2	5	4.3	2	6	5	1	1	3	7	23
62	1	3	3	4	3.8	1.4	3.7	5	3.3	4.8	4	4.4	3.3	5.2	5	4.3	3	4	2	5	3	2	7	22
62	1	3	3	4	3.8	1.4	3.7	5	3.3	4.8	4	4.4	3.3	5.2	5	4.3	2	2	5	1	1	2	7	21
62	0	3	3	4	3.8	1.4	3.7	5	3.3	4.8	4	4.4	3.3	5.2	5	4.3	2	2	2	2	1	1	6	20
62	1	3	3	4	3.8	1.4	3.7	5	3.3	4.8	4	4.4	3.3	5.2	5	4.3	1	1	1	6	5	3	6	19
62	0	3	3	4	3.8	1.4	3.7	5	3.3	4.8	4	4.4	3.3	5.2	5	4.3	2	2	1	1	1	1	6	18
62	1	3	3	4	3.8	1.4	3.7	5	3.3	4.8	4	4.4	3.3	5.2	5	4.3	3	4	4	1	1	1	6	17
62	0	3	3	4	3.8	1.4	3.7	5	3.3	4.8	4	4.4	3.3	5.2	5	4.3	5	2	1	1	1	1	5	16
62	0	3	3	4	3.8	1.4	3.7	5	3.3	4.8	4	4.4	3.3	5.2	5	4.3	5	1	1	1	1	1	5	15
62	0	3	3	4	3.8	1.4	3.7	5	3.3	4.8	4	4.4	3.3	5.2	5	4.3	5	2	2	6	5	4	4	14
62	1	3	3	4	3.8	1.4	3.7	5	3.3	4.8	4	4.4	3.3	5.2	5	4.3	5	5	6	1	1	1	4	13
62	1	3	3	4	3.8	1.4	3.7	5	3.3	4.8	4	4.4	3.3	5.2	5	4.3	2	2	2	1	1	1	4	12
62	0	3	3	4	3.8	1.4	3.7	5	3.3	4.8	4	4.4	3.3	5.2	5	4.3	5	6	2	1	1	1	4	11
62	0	3	3	4	3.8	1.4	3.7	5	3.3	4.8	4	4.4	3.3	5.2	5	4.3	5	1	5	1	1	1	3	10
62	0	3	3	4	3.8	1.4	3.7	5	3.3	4.8	4	4.4	3.3	5.2	5	4.3	5	2	5	5	5	3	3	9
62	1	3	3	4	3.8	1.4	3.7	5	3.3	4.8	4	4.4	3.3	5.2	5	4.3	3	3	5	1	1	1	3	8
62	0	3	3	4	3.8	1.4	3.7	5	3.3	4.8	4	4.4	3.3	5.2	5	4.3	5	4	6	1	3	3	2	7
62	1	3	3	4	3.8	1.4	3.7	5	3.3	4.8	4	4.4	3.3	5.2	5	4.3	3	5	1	5	1	2	1	6
62	1	3	3	4	3.8	1.4	3.7	5	3.3	4.8	4	4.4	3.3	5.2	5	4.3	5	2	5	1	1	1	1	5
62	0	3	3	4	3.8	1.4	3.7	5	3.3	4.8	4	4.4	3.3	5.2	5	4.3	5	5	1	5	2	2	1	4
62	0	3	3	4	3.8	1.4	3.7	5	3.3	4.8	4	4.4	3.3	5.2	5	4.3	5	5	2	3	3	2	1	3
62	1	3	3	4	3.8	1.4	3.7	5	3.3	4.8	4	4.4	3.3	5.2	5	4.3	5	2	6	2	4	5	1	2
62	0	3	3	4	3.8	1.4	3.7	5	3.3	4.8	4	4.4	3.3	5.2	5	4.3	1	7	6	7	7	7	1	1
63	0	1.3	1	2.7	1	4	2.3	3.6	3.3	3.5	2	4.3	2	2.2	3	2.5	1	1	1	5	4	7	7	12
63	0	1.3	1	2.7	1	4	2.3	3.6	3.3	3.5	2	4.3	2	2.2	3	2.5	2	1	2	6	4	5	5	11
63	0	1.3	1	2.7	1	4	2.3	3.6	3.3	3.5	2	4.3	2	2.2	3	2.5	1	1	1	6	7	5	5	10
63	0	1.3	1	2.7	1	4	2.3	3.6	3.3	3.5	2	4.3	2	2.2	3	2.5	1	1	1	7	6	6	5	9
63	0	1.3	1	2.7	1	4	2.3	3.6	3.3	3.5	2	4.3	2	2.2	3	2.5	2	2	2	1	1	1	5	8
63	0	1.3	1	2.7	1	4	2.3	3.6	3.3	3.5	2	4.3	2	2.2	3	2.5	5	1	3	5	1	3	5	7
63	0	1.3	1	2.7	1	4	2.3	3.6	3.3	3.5	2	4.3	2	2.2	3	2.5	1	1	1	1	1	1	4	6
63	0	1.3	1	2.7	1	4	2.3	3.6	3.3	3.5	2	4.3	2	2.2	3	2.5	4	1	1	5	6	7	4	5
63	0	1.3	1	2.7	1	4	2.3	3.6	3.3	3.5	2	4.3	2	2.2	3	2.5	2	2	1	5	5	4	3	4
63	0	1.3	1	2.7	1	4	2.3	3.6	3.3	3.5	2	4.3	2	2.2	3	2.5	5	2	2	1	2	1	3	3
63	0	1.3	1	2.7	1	4	2.3	3.6	3.3	3.5	2	4.3	2	2.2	3	2.5	5	2	4	2	1	1	3	2
63	0	1.3	1	2.7	1	4	2.3	3.6	3.3	3.5	2	4.3	2	2.2	3	2.5	4	4	5	5	6	5	1	1
64	0	2.2	4.8	2.5	1.8	6.2	5.3	5	3.2	3.7	2.6	5.8	3.7	4.7	5.6	4.3	2	2	3	5	5	2	7	15
64	0	2.2	4.8	2.5	1.8	6.2	5.3	5	3.2	3.7	2.6	5.8	3.7	4.7	5.6	4.3	5	2	3	1	1	1	7	14
64	0	2.2	4.8	2.5	1.8	6.2	5.3	5	3.2	3.7	2.6	5.8	3.7	4.7	5.6	4.3	7	1	1	1	1	1	5	13
64	0	2.2	4.8	2.5	1.8	6.2	5.3	5	3.2	3.7	2.6	5.8	3.7	4.7	5.6	4.3	6	1	1	1	1	1	5	12
64	0	2.2	4.8	2.5	1.8	6.2	5.3	5	3.2	3.7	2.6	5.8	3.7	4.7	5.6	4.3	5	1	1	1	1	1	5	11
64	1	2.2	4.8	2.5	1.8	6.2	5.3	5	3.2	3.7	2.6	5.8	3.7	4.7	5.6	4.3	6	2	2	2	1	1	5	10
64	0	2.2	4.8	2.5	1.8	6.2	5.3	5	3.2	3.7	2.6	5.8	3.7	4.7	5.6	4.3	6	1	1	1	1	1	2	9
64	1	2.2	4.8	2.5	1.8	6.2	5.3	5	3.2	3.7	2.6	5.8	3.7	4.7	5.6	4.3	7	1	1	5	5	1	2	8
64	0	2.2	4.8	2.5	1.8	6.2	5.3	5	3.2	3.7	2.6	5.8	3.7	4.7	5.6	4.3	5	1	1	1	1	1	2	7
64	0	2.2	4.8	2.5	1.8	6.2	5.3	5	3.2	3.7	2.6	5.8	3.7	4.7	5.6	4.3	6	1	1	1	1	1	2	6
64	0	2.2	4.8	2.5	1.8	6.2	5.3	5	3.2	3.7	2.6	5.8	3.7	4.7	5.6	4.3	6	1	1	1	1	1	1	5
64	0	2.2	4.8	2.5	1.8	6.2	5.3	5	3.2	3.7	2.6	5.8	3.7	4.7	5.6	4.3	5	1	1	1	1	1	1	4
64	0	2.2	4.8	2.5	1.8	6.2	5.3	5	3.2	3.7	2.6	5.8	3.7	4.7	5.6	4.3	6	1	1	5	1	1	1	3
64	0	2.2	4.8	2.5	1.8	6.2	5.3	5	3.2	3.7	2.6	5.8	3.7	4.7	5.6	4.3	4	1	1	7	1	1	1	2
64	1	2.2	4.8	2.5	1.8	6.2	5.3	5	3.2	3.7	2.6	5.8	3.7	4.7	5.6	4.3	6	2	5	5	2	1	1	1
65	0	4.3	3.8	4.5	1	6.6	1	5.8	2	4.3	3	5.1	1	5.5	3.9	3.3	5	1	1	1	1	1	7	23
65	1	4.3	3.8	4.5	1	6.6	1	5.8	2	4.3	3	5.1	1	5.5	3.9	3.3	6	1	1	1	1	1	7	22
65	0	4.3	3.8	4.5	1	6.6	1	5.8	2	4.3	3	5.1	1	5.5	3.9	3.3	1	1	1	1	1	1	5	21
65	1	4.3	3.8	4.5	1	6.6	1	5.8	2	4.3	3	5.1	1	5.5	3.9	3.3	5	1	1	1	1	1	5	20
65	0	4.3	3.8	4.5	1	6.6	1	5.8	2	4.3	3	5.1	1	5.5	3.9	3.3	3	1	1	7	5	2	5	19
65	1	4.3	3.8	4.5	1	6.6	1	5.8	2	4.3	3	5.1	1	5.5	3.9	3.3	3	1	1	1	1	1	5	18
65	0	4.3	3.8	4.5	1	6.6	1	5.8	2	4.3	3	5.1	1	5.5	3.9	3.3	2	1	1	1	1	1	4	17
65	0	4.3	3.8	4.5	1	6.6	1	5.8	2	4.3	3	5.1	1	5.5	3.9	3.3	5	1	1	1	1	1	4	16
65	1	4.3	3.8	4.5	1	6.6	1	5.8	2	4.3	3	5.1	1	5.5	3.9	3.3	2	5	1	1	1	1	4	15
65	0	4.3	3.8	4.5	1	6.6	1	5.8	2	4.3	3	5.1	1	5.5	3.9	3.3	4	1	1	1	1	1	3	14
65	0	4.3	3.8	4.5	1	6.6	1	5.8	2	4.3	3	5.1	1	5.5	3.9	3.3	5	1	1	7	7	5	3	13
65	0	4.3	3.8	4.5	1	6.6	1	5.8	2	4.3	3	5.1	1	5.5	3.9	3.3	5	1	1	6	6	2	3	12
65	1	4.3	3.8	4.5	1	6.6	1	5.8	2	4.3	3	5.1	1	5.5	3.9	3.3	7	1	1	1	1	1	3	11
65	0	4.3	3.8	4.5	1	6.6	1	5.8	2	4.3	3	5.1	1	5.5	3.9	3.3	6	1	1	1	1	1	3	10
65	1	4.3	3.8	4.5	1	6.6	1	5.8	2	4.3	3	5.1	1	5.5	3.9	3.3	3	1	1	6	2	1	3	9
65	0	4.3	3.8	4.5	1	6.6	1	5.8	2	4.3	3	5.1	1	5.5	3.9	3.3	2	1	2	2	2	2	2	8
65	1	4.3	3.8	4.5	1	6.6	1	5.8	2	4.3	3	5.1	1	5.5	3.9	3.3	5	1	6	6	6	5	2	7
65	1	4.3	3.8	4.5	1	6.6	1	5.8	2	4.3	3	5.1	1	5.5	3.9	3.3	5	1	1	7	7	3	1	6
65	0	4.3	3.8	4.5	1	6.6	1	5.8	2	4.3	3	5.1	1	5.5	3.9	3.3	6	1	1	1	1	1	1	5
65	0	4.3	3.8	4.5	1	6.6	1	5.8	2	4.3	3	5.1	1	5.5	3.9	3.3	5	1	1	1	1	1	1	4
65	0	4.3	3.8	4.5	1	6.6	1	5.8	2	4.3	3	5.1	1	5.5	3.9	3.3	5	1	1	1	1	1	1	3
65	0	4.3	3.8	4.5	1	6.6	1	5.8	2	4.3	3	5.1	1	5.5	3.9	3.3	2	2	6	1	6	2	1	2
65	1	4.3	3.8	4.5	1	6.6	1	5.8	2	4.3	3	5.1	1	5.5	3.9	3.3	5	1	1	1	1	1	1	1
66	0	2.5	3.2	3.5	1.7	5	3	5.6	4.8	5.2	5.3	4.6	4.6	5.2	4.1	4.3	7	2	3	1	1	1	7	15
66	1	2.5	3.2	3.5	1.7	5	3	5.6	4.8	5.2	5.3	4.6	4.6	5.2	4.1	4.3	5	4	3	1	1	1	7	14
66	0	2.5	3.2	3.5	1.7	5	3	5.6	4.8	5.2	5.3	4.6	4.6	5.2	4.1	4.3	4	4	4	1	1	1	7	13
66	1	2.5	3.2	3.5	1.7	5	3	5.6	4.8	5.2	5.3	4.6	4.6	5.2	4.1	4.3	4	5	6	2	1	1	5	12
66	0	2.5	3.2	3.5	1.7	5	3	5.6	4.8	5.2	5.3	4.6	4.6	5.2	4.1	4.3	6	2	2	1	1	1	4	11
66	0	2.5	3.2	3.5	1.7	5	3	5.6	4.8	5.2	5.3	4.6	4.6	5.2	4.1	4.3	3	3	3	1	1	1	4	10
66	0	2.5	3.2	3.5	1.7	5	3	5.6	4.8	5.2	5.3	4.6	4.6	5.2	4.1	4.3	4	3	4	5	2	1	4	9
66	1	2.5	3.2	3.5	1.7	5	3	5.6	4.8	5.2	5.3	4.6	4.6	5.2	4.1	4.3	4	3	3	5	2	1	3	8
66	1	2.5	3.2	3.5	1.7	5	3	5.6	4.8	5.2	5.3	4.6	4.6	5.2	4.1	4.3	3	4	5	1	1	1	3	7
66	1	2.5	3.2	3.5	1.7	5	3	5.6	4.8	5.2	5.3	4.6	4.6	5.2	4.1	4.3	5	2	2	1	1	1	2	6
66	0	2.5	3.2	3.5	1.7	5	3	5.6	4.8	5.2	5.3	4.6	4.6	5.2	4.1	4.3	6	2	2	1	1	1	2	5
66	1	2.5	3.2	3.5	1.7	5	3	5.6	4.8	5.2	5.3	4.6	4.6	5.2	4.1	4.3	4	1	1	3	3	1	1	4
66	0	2.5	3.2	3.5	1.7	5	3	5.6	4.8	5.2	5.3	4.6	4.6	5.2	4.1	4.3	5	2	3	1	1	1	1	3
66	0	2.5	3.2	3.5	1.7	5	3	5.6	4.8	5.2	5.3	4.6	4.6	5.2	4.1	4.3	2	2	3	5	2	1	1	2
66	0	2.5	3.2	3.5	1.7	5	3	5.6	4.8	5.2	5.3	4.6	4.6	5.2	4.1	4.3	5	2	2	1	1	1	1	1
67	0	3.3	4.3	4	1.5	4.2	4.3	4.8	3.3	4.5	2.8	3.3	4	3.8	3.9	3.5	4	6	7	4	3	4	7	15
67	0	3.3	4.3	4	1.5	4.2	4.3	4.8	3.3	4.5	2.8	3.3	4	3.8	3.9	3.5	2	4	4	6	6	6	6	14
67	1	3.3	4.3	4	1.5	4.2	4.3	4.8	3.3	4.5	2.8	3.3	4	3.8	3.9	3.5	6	2	2	5	3	3	5	13
67	0	3.3	4.3	4	1.5	4.2	4.3	4.8	3.3	4.5	2.8	3.3	4	3.8	3.9	3.5	6	2	5	5	3	3	4	12
67	1	3.3	4.3	4	1.5	4.2	4.3	4.8	3.3	4.5	2.8	3.3	4	3.8	3.9	3.5	2	4	5	7	6	7	4	11
67	0	3.3	4.3	4	1.5	4.2	4.3	4.8	3.3	4.5	2.8	3.3	4	3.8	3.9	3.5	2	5	4	6	2	5	4	10
67	0	3.3	4.3	4	1.5	4.2	4.3	4.8	3.3	4.5	2.8	3.3	4	3.8	3.9	3.5	4	4	4	1	1	1	4	9
67	1	3.3	4.3	4	1.5	4.2	4.3	4.8	3.3	4.5	2.8	3.3	4	3.8	3.9	3.5	3	4	5	6	6	6	3	8
67	1	3.3	4.3	4	1.5	4.2	4.3	4.8	3.3	4.5	2.8	3.3	4	3.8	3.9	3.5	6	3	2	2	1	2	3	7
67	0	3.3	4.3	4	1.5	4.2	4.3	4.8	3.3	4.5	2.8	3.3	4	3.8	3.9	3.5	5	3	5	5	2	4	3	6
67	0	3.3	4.3	4	1.5	4.2	4.3	4.8	3.3	4.5	2.8	3.3	4	3.8	3.9	3.5	2	4	6	2	2	2	2	5
67	1	3.3	4.3	4	1.5	4.2	4.3	4.8	3.3	4.5	2.8	3.3	4	3.8	3.9	3.5	5	3	4	3	3	3	1	4
67	0	3.3	4.3	4	1.5	4.2	4.3	4.8	3.3	4.5	2.8	3.3	4	3.8	3.9	3.5	3	3	3	1	1	3	1	3
67	0	3.3	4.3	4	1.5	4.2	4.3	4.8	3.3	4.5	2.8	3.3	4	3.8	3.9	3.5	5	2	2	2	1	1	1	2
67	0	3.3	4.3	4	1.5	4.2	4.3	4.8	3.3	4.5	2.8	3.3	4	3.8	3.9	3.5	6	2	2	4	1	1	1	1
68	0	2.7	3	3.8	1.8	2.8	3.6	4.6	4.3	5.7	4.3	2.7	3.4	4.8	2.4	2.8	2	2	5	1	1	1	7	39
68	0	2.7	3	3.8	1.8	2.8	3.6	4.6	4.3	5.7	4.3	2.7	3.4	4.8	2.4	2.8	5	1	1	7	6	5	7	38
68	0	2.7	3	3.8	1.8	2.8	3.6	4.6	4.3	5.7	4.3	2.7	3.4	4.8	2.4	2.8	2	2	5	1	1	1	7	37
68	0	2.7	3	3.8	1.8	2.8	3.6	4.6	4.3	5.7	4.3	2.7	3.4	4.8	2.4	2.8	5	1	1	1	1	1	7	36
68	0	2.7	3	3.8	1.8	2.8	3.6	4.6	4.3	5.7	4.3	2.7	3.4	4.8	2.4	2.8	5	5	1	5	5	6	7	35
68	0	2.7	3	3.8	1.8	2.8	3.6	4.6	4.3	5.7	4.3	2.7	3.4	4.8	2.4	2.8	2	2	2	1	1	1	6	34
68	0	2.7	3	3.8	1.8	2.8	3.6	4.6	4.3	5.7	4.3	2.7	3.4	4.8	2.4	2.8	5	1	1	1	1	1	6	33
68	0	2.7	3	3.8	1.8	2.8	3.6	4.6	4.3	5.7	4.3	2.7	3.4	4.8	2.4	2.8	2	1	1	1	1	1	6	32
68	0	2.7	3	3.8	1.8	2.8	3.6	4.6	4.3	5.7	4.3	2.7	3.4	4.8	2.4	2.8	2	1	1	1	1	1	6	31
68	0	2.7	3	3.8	1.8	2.8	3.6	4.6	4.3	5.7	4.3	2.7	3.4	4.8	2.4	2.8	2	1	5	7	7	7	6	30
68	1	2.7	3	3.8	1.8	2.8	3.6	4.6	4.3	5.7	4.3	2.7	3.4	4.8	2.4	2.8	5	1	1	1	1	1	6	29
68	0	2.7	3	3.8	1.8	2.8	3.6	4.6	4.3	5.7	4.3	2.7	3.4	4.8	2.4	2.8	4	1	2	1	1	1	5	28
68	0	2.7	3	3.8	1.8	2.8	3.6	4.6	4.3	5.7	4.3	2.7	3.4	4.8	2.4	2.8	7	1	1	1	1	1	5	27
68	0	2.7	3	3.8	1.8	2.8	3.6	4.6	4.3	5.7	4.3	2.7	3.4	4.8	2.4	2.8	2	1	1	1	1	1	5	26
68	0	2.7	3	3.8	1.8	2.8	3.6	4.6	4.3	5.7	4.3	2.7	3.4	4.8	2.4	2.8	2	1	5	7	7	6	5	25
68	0	2.7	3	3.8	1.8	2.8	3.6	4.6	4.3	5.7	4.3	2.7	3.4	4.8	2.4	2.8	2	5	5	6	2	5	5	24
68	1	2.7	3	3.8	1.8	2.8	3.6	4.6	4.3	5.7	4.3	2.7	3.4	4.8	2.4	2.8	4	1	1	1	1	1	5	23
68	1	2.7	3	3.8	1.8	2.8	3.6	4.6	4.3	5.7	4.3	2.7	3.4	4.8	2.4	2.8	6	1	2	1	1	1	4	22
68	0	2.7	3	3.8	1.8	2.8	3.6	4.6	4.3	5.7	4.3	2.7	3.4	4.8	2.4	2.8	2	2	1	1	1	1	4	21
68	1	2.7	3	3.8	1.8	2.8	3.6	4.6	4.3	5.7	4.3	2.7	3.4	4.8	2.4	2.8	5	1	2	1	1	1	4	20
68	0	2.7	3	3.8	1.8	2.8	3.6	4.6	4.3	5.7	4.3	2.7	3.4	4.8	2.4	2.8	5	1	2	1	1	1	4	19
68	1	2.7	3	3.8	1.8	2.8	3.6	4.6	4.3	5.7	4.3	2.7	3.4	4.8	2.4	2.8	6	1	1	1	1	1	4	18
68	0	2.7	3	3.8	1.8	2.8	3.6	4.6	4.3	5.7	4.3	2.7	3.4	4.8	2.4	2.8	2	1	6	1	1	1	4	17
68	0	2.7	3	3.8	1.8	2.8	3.6	4.6	4.3	5.7	4.3	2.7	3.4	4.8	2.4	2.8	2	1	1	1	1	1	3	16
68	1	2.7	3	3.8	1.8	2.8	3.6	4.6	4.3	5.7	4.3	2.7	3.4	4.8	2.4	2.8	5	1	1	2	2	1	3	15
68	0	2.7	3	3.8	1.8	2.8	3.6	4.6	4.3	5.7	4.3	2.7	3.4	4.8	2.4	2.8	2	3	5	1	1	1	3	14
68	0	2.7	3	3.8	1.8	2.8	3.6	4.6	4.3	5.7	4.3	2.7	3.4	4.8	2.4	2.8	5	1	1	1	1	1	3	13
68	0	2.7	3	3.8	1.8	2.8	3.6	4.6	4.3	5.7	4.3	2.7	3.4	4.8	2.4	2.8	2	2	2	6	6	6	3	12
68	0	2.7	3	3.8	1.8	2.8	3.6	4.6	4.3	5.7	4.3	2.7	3.4	4.8	2.4	2.8	5	1	1	1	1	1	2	11
68	0	2.7	3	3.8	1.8	2.8	3.6	4.6	4.3	5.7	4.3	2.7	3.4	4.8	2.4	2.8	2	2	2	1	1	1	2	10
68	0	2.7	3	3.8	1.8	2.8	3.6	4.6	4.3	5.7	4.3	2.7	3.4	4.8	2.4	2.8	2	5	7	1	1	1	2	9
68	0	2.7	3	3.8	1.8	2.8	3.6	4.6	4.3	5.7	4.3	2.7	3.4	4.8	2.4	2.8	2	6	7	6	6	6	2	8
68	0	2.7	3	3.8	1.8	2.8	3.6	4.6	4.3	5.7	4.3	2.7	3.4	4.8	2.4	2.8	2	5	5	7	6	7	2	7
68	1	2.7	3	3.8	1.8	2.8	3.6	4.6	4.3	5.7	4.3	2.7	3.4	4.8	2.4	2.8	5	1	1	1	1	1	1	6
68	0	2.7	3	3.8	1.8	2.8	3.6	4.6	4.3	5.7	4.3	2.7	3.4	4.8	2.4	2.8	4	1	1	1	1	1	1	5
68	0	2.7	3	3.8	1.8	2.8	3.6	4.6	4.3	5.7	4.3	2.7	3.4	4.8	2.4	2.8	2	2	6	7	7	7	1	4
68	0	2.7	3	3.8	1.8	2.8	3.6	4.6	4.3	5.7	4.3	2.7	3.4	4.8	2.4	2.8	7	1	1	1	1	1	1	3
68	0	2.7	3	3.8	1.8	2.8	3.6	4.6	4.3	5.7	4.3	2.7	3.4	4.8	2.4	2.8	5	1	5	6	7	7	1	2
68	0	2.7	3	3.8	1.8	2.8	3.6	4.6	4.3	5.7	4.3	2.7	3.4	4.8	2.4	2.8	2	1	6	5	7	7	1	1
69	0	1.8	3.8	3	2.8	2.8	3.7	4.6	2.8	4.5	2.7	4.6	2.9	3.8	3	3.2	2	2	4	6	6	5	7	16
69	0	1.8	3.8	3	2.8	2.8	3.7	4.6	2.8	4.5	2.7	4.6	2.9	3.8	3	3.2	4	1	1	1	1	1	7	15
69	1	1.8	3.8	3	2.8	2.8	3.7	4.6	2.8	4.5	2.7	4.6	2.9	3.8	3	3.2	3	1	5	3	2	2	7	14
69	0	1.8	3.8	3	2.8	2.8	3.7	4.6	2.8	4.5	2.7	4.6	2.9	3.8	3	3.2	2	1	1	1	1	1	7	13
69	0	1.8	3.8	3	2.8	2.8	3.7	4.6	2.8	4.5	2.7	4.6	2.9	3.8	3	3.2	4	1	1	1	1	1	6	12
69	1	1.8	3.8	3	2.8	2.8	3.7	4.6	2.8	4.5	2.7	4.6	2.9	3.8	3	3.2	5	1	1	2	2	2	6	11
69	0	1.8	3.8	3	2.8	2.8	3.7	4.6	2.8	4.5	2.7	4.6	2.9	3.8	3	3.2	4	1	1	1	1	1	6	10
69	0	1.8	3.8	3	2.8	2.8	3.7	4.6	2.8	4.5	2.7	4.6	2.9	3.8	3	3.2	5	1	1	1	1	1	5	9
69	0	1.8	3.8	3	2.8	2.8	3.7	4.6	2.8	4.5	2.7	4.6	2.9	3.8	3	3.2	3	4	5	5	4	5	4	8
69	1	1.8	3.8	3	2.8	2.8	3.7	4.6	2.8	4.5	2.7	4.6	2.9	3.8	3	3.2	4	2	2	1	1	1	4	7
69	1	1.8	3.8	3	2.8	2.8	3.7	4.6	2.8	4.5	2.7	4.6	2.9	3.8	3	3.2	4	2	2	1	1	1	4	6
69	0	1.8	3.8	3	2.8	2.8	3.7	4.6	2.8	4.5	2.7	4.6	2.9	3.8	3	3.2	5	1	1	1	1	1	3	5
69	0	1.8	3.8	3	2.8	2.8	3.7	4.6	2.8	4.5	2.7	4.6	2.9	3.8	3	3.2	4	1	1	2	2	1	1	4
69	1	1.8	3.8	3	2.8	2.8	3.7	4.6	2.8	4.5	2.7	4.6	2.9	3.8	3	3.2	4	1	1	5	6	6	1	3
69	1	1.8	3.8	3	2.8	2.8	3.7	4.6	2.8	4.5	2.7	4.6	2.9	3.8	3	3.2	4	1	1	5	5	5	1	2
69	0	1.8	3.8	3	2.8	2.8	3.7	4.6	2.8	4.5	2.7	4.6	2.9	3.8	3	3.2	4	1	1	1	1	1	1	1
70	0	2.3	1.5	3.2	1.5	5.2	4.3	4.2	4.3	5.2	2.3	5.1	4.6	4.5	4.7	4.1	5	1	1	1	1	1	6	20
70	0	2.3	1.5	3.2	1.5	5.2	4.3	4.2	4.3	5.2	2.3	5.1	4.6	4.5	4.7	4.1	5	1	1	1	1	1	6	19
70	0	2.3	1.5	3.2	1.5	5.2	4.3	4.2	4.3	5.2	2.3	5.1	4.6	4.5	4.7	4.1	5	1	2	1	1	1	6	18
70	0	2.3	1.5	3.2	1.5	5.2	4.3	4.2	4.3	5.2	2.3	5.1	4.6	4.5	4.7	4.1	5	1	1	3	2	1	5	17
70	1	2.3	1.5	3.2	1.5	5.2	4.3	4.2	4.3	5.2	2.3	5.1	4.6	4.5	4.7	4.1	5	1	2	1	1	2	5	16
70	0	2.3	1.5	3.2	1.5	5.2	4.3	4.2	4.3	5.2	2.3	5.1	4.6	4.5	4.7	4.1	4	1	5	6	5	5	5	15
70	0	2.3	1.5	3.2	1.5	5.2	4.3	4.2	4.3	5.2	2.3	5.1	4.6	4.5	4.7	4.1	5	1	1	2	2	2	4	14
70	1	2.3	1.5	3.2	1.5	5.2	4.3	4.2	4.3	5.2	2.3	5.1	4.6	4.5	4.7	4.1	5	1	1	2	2	1	3	13
70	1	2.3	1.5	3.2	1.5	5.2	4.3	4.2	4.3	5.2	2.3	5.1	4.6	4.5	4.7	4.1	6	1	1	2	2	1	3	12
70	0	2.3	1.5	3.2	1.5	5.2	4.3	4.2	4.3	5.2	2.3	5.1	4.6	4.5	4.7	4.1	6	1	2	6	2	5	3	11
70	1	2.3	1.5	3.2	1.5	5.2	4.3	4.2	4.3	5.2	2.3	5.1	4.6	4.5	4.7	4.1	6	1	2	1	1	1	3	10
70	0	2.3	1.5	3.2	1.5	5.2	4.3	4.2	4.3	5.2	2.3	5.1	4.6	4.5	4.7	4.1	6	1	1	2	1	1	2	9
70	0	2.3	1.5	3.2	1.5	5.2	4.3	4.2	4.3	5.2	2.3	5.1	4.6	4.5	4.7	4.1	5	1	1	2	2	1	2	8
70	0	2.3	1.5	3.2	1.5	5.2	4.3	4.2	4.3	5.2	2.3	5.1	4.6	4.5	4.7	4.1	3	1	5	6	6	6	2	7
70	0	2.3	1.5	3.2	1.5	5.2	4.3	4.2	4.3	5.2	2.3	5.1	4.6	4.5	4.7	4.1	6	1	1	2	1	1	2	6
70	1	2.3	1.5	3.2	1.5	5.2	4.3	4.2	4.3	5.2	2.3	5.1	4.6	4.5	4.7	4.1	6	1	2	1	1	1	1	5
70	1	2.3	1.5	3.2	1.5	5.2	4.3	4.2	4.3	5.2	2.3	5.1	4.6	4.5	4.7	4.1	6	1	1	2	2	2	1	4
70	0	2.3	1.5	3.2	1.5	5.2	4.3	4.2	4.3	5.2	2.3	5.1	4.6	4.5	4.7	4.1	5	1	1	2	1	1	1	3
70	0	2.3	1.5	3.2	1.5	5.2	4.3	4.2	4.3	5.2	2.3	5.1	4.6	4.5	4.7	4.1	4	1	2	2	2	1	1	2
70	1	2.3	1.5	3.2	1.5	5.2	4.3	4.2	4.3	5.2	2.3	5.1	4.6	4.5	4.7	4.1	4	2	2	1	1	1	1	1
71	0	4	4	2	2.8	1	4.3	7	4	4.7	3.4	4.8	3.1	5.5	4.9	3.7	5	1	1	1	6	1	7	22
71	1	4	4	2	2.8	1	4.3	7	4	4.7	3.4	4.8	3.1	5.5	4.9	3.7	2	2	6	7	7	7	7	21
71	0	4	4	2	2.8	1	4.3	7	4	4.7	3.4	4.8	3.1	5.5	4.9	3.7	5	1	1	1	1	1	6	20
71	0	4	4	2	2.8	1	4.3	7	4	4.7	3.4	4.8	3.1	5.5	4.9	3.7	5	2	2	2	2	2	6	19
71	1	4	4	2	2.8	1	4.3	7	4	4.7	3.4	4.8	3.1	5.5	4.9	3.7	5	2	5	2	1	2	6	18
71	1	4	4	2	2.8	1	4.3	7	4	4.7	3.4	4.8	3.1	5.5	4.9	3.7	6	1	1	2	2	2	5	17
71	1	4	4	2	2.8	1	4.3	7	4	4.7	3.4	4.8	3.1	5.5	4.9	3.7	5	1	1	1	1	1	5	16
71	1	4	4	2	2.8	1	4.3	7	4	4.7	3.4	4.8	3.1	5.5	4.9	3.7	4	3	3	3	3	3	5	15
71	1	4	4	2	2.8	1	4.3	7	4	4.7	3.4	4.8	3.1	5.5	4.9	3.7	4	4	4	2	2	2	5	14
71	1	4	4	2	2.8	1	4.3	7	4	4.7	3.4	4.8	3.1	5.5	4.9	3.7	3	2	3	3	2	2	4	13
71	1	4	4	2	2.8	1	4.3	7	4	4.7	3.4	4.8	3.1	5.5	4.9	3.7	2	6	6	3	5	6	4	12
71	1	4	4	2	2.8	1	4.3	7	4	4.7	3.4	4.8	3.1	5.5	4.9	3.7	4	4	5	1	1	1	4	11
71	1	4	4	2	2.8	1	4.3	7	4	4.7	3.4	4.8	3.1	5.5	4.9	3.7	3	1	2	2	2	2	3	10
71	1	4	4	2	2.8	1	4.3	7	4	4.7	3.4	4.8	3.1	5.5	4.9	3.7	2	2	6	2	2	1	3	9
71	1	4	4	2	2.8	1	4.3	7	4	4.7	3.4	4.8	3.1	5.5	4.9	3.7	4	1	5	3	1	2	3	8
71	1	4	4	2	2.8	1	4.3	7	4	4.7	3.4	4.8	3.1	5.5	4.9	3.7	4	1	1	1	1	1	2	7
71	1	4	4	2	2.8	1	4.3	7	4	4.7	3.4	4.8	3.1	5.5	4.9	3.7	2	2	2	2	2	2	2	6
71	1	4	4	2	2.8	1	4.3	7	4	4.7	3.4	4.8	3.1	5.5	4.9	3.7	2	5	6	6	6	6	2	5
71	1	4	4	2	2.8	1	4.3	7	4	4.7	3.4	4.8	3.1	5.5	4.9	3.7	6	1	2	6	5	7	2	4
71	1	4	4	2	2.8	1	4.3	7	4	4.7	3.4	4.8	3.1	5.5	4.9	3.7	5	2	2	4	6	5	1	3
71	1	4	4	2	2.8	1	4.3	7	4	4.7	3.4	4.8	3.1	5.5	4.9	3.7	6	1	1	2	1	2	1	2
71	1	4	4	2	2.8	1	4.3	7	4	4.7	3.4	4.8	3.1	5.5	4.9	3.7	5	1	1	2	2	2	1	1
72	0	2.3	3.7	4.2	1.2	3.8	3.4	5	2.2	3.5	2.8	5.1	3.9	4.3	4	3.9	7	1	2	1	5	5	7	12
72	0	2.3	3.7	4.2	1.2	3.8	3.4	5	2.2	3.5	2.8	5.1	3.9	4.3	4	3.9	6	1	5	1	5	5	7	11
72	1	2.3	3.7	4.2	1.2	3.8	3.4	5	2.2	3.5	2.8	5.1	3.9	4.3	4	3.9	5	2	2	2	2	2	7	10
72	1	2.3	3.7	4.2	1.2	3.8	3.4	5	2.2	3.5	2.8	5.1	3.9	4.3	4	3.9	5	1	5	1	2	2	6	9
72	0	2.3	3.7	4.2	1.2	3.8	3.4	5	2.2	3.5	2.8	5.1	3.9	4.3	4	3.9	5	1	6	6	6	3	5	8
72	0	2.3	3.7	4.2	1.2	3.8	3.4	5	2.2	3.5	2.8	5.1	3.9	4.3	4	3.9	2	6	6	2	1	1	5	7
72	0	2.3	3.7	4.2	1.2	3.8	3.4	5	2.2	3.5	2.8	5.1	3.9	4.3	4	3.9	6	1	1	1	1	1	4	6
72	0	2.3	3.7	4.2	1.2	3.8	3.4	5	2.2	3.5	2.8	5.1	3.9	4.3	4	3.9	2	1	1	1	1	1	4	5
72	0	2.3	3.7	4.2	1.2	3.8	3.4	5	2.2	3.5	2.8	5.1	3.9	4.3	4	3.9	2	2	2	5	5	5	4	4
72	0	2.3	3.7	4.2	1.2	3.8	3.4	5	2.2	3.5	2.8	5.1	3.9	4.3	4	3.9	6	5	2	1	1	1	1	3
72	1	2.3	3.7	4.2	1.2	3.8	3.4	5	2.2	3.5	2.8	5.1	3.9	4.3	4	3.9	2	1	1	7	5	6	1	2
72	0	2.3	3.7	4.2	1.2	3.8	3.4	5	2.2	3.5	2.8	5.1	3.9	4.3	4	3.9	2	2	5	5	5	5	1	1
73	0	1	2	2.2	3	6.4	2.6	4.2	4	4.8	2.9	5.2	3.6	4.5	5.1	4.4	7	1	1	2	1	1	7	20
73	0	1	2	2.2	3	6.4	2.6	4.2	4	4.8	2.9	5.2	3.6	4.5	5.1	4.4	7	3	1	4	1	1	7	19
73	0	1	2	2.2	3	6.4	2.6	4.2	4	4.8	2.9	5.2	3.6	4.5	5.1	4.4	6	1	1	1	1	1	5	18
73	0	1	2	2.2	3	6.4	2.6	4.2	4	4.8	2.9	5.2	3.6	4.5	5.1	4.4	4	1	1	7	3	1	5	17
73	0	1	2	2.2	3	6.4	2.6	4.2	4	4.8	2.9	5.2	3.6	4.5	5.1	4.4	1	1	1	7	7	7	5	16
73	0	1	2	2.2	3	6.4	2.6	4.2	4	4.8	2.9	5.2	3.6	4.5	5.1	4.4	5	1	1	1	5	1	5	15
73	0	1	2	2.2	3	6.4	2.6	4.2	4	4.8	2.9	5.2	3.6	4.5	5.1	4.4	1	5	1	1	1	1	5	14
73	0	1	2	2.2	3	6.4	2.6	4.2	4	4.8	2.9	5.2	3.6	4.5	5.1	4.4	2	1	1	1	1	1	3	13
73	0	1	2	2.2	3	6.4	2.6	4.2	4	4.8	2.9	5.2	3.6	4.5	5.1	4.4	2	1	1	5	1	1	3	12
73	0	1	2	2.2	3	6.4	2.6	4.2	4	4.8	2.9	5.2	3.6	4.5	5.1	4.4	1	1	1	1	1	1	3	11
73	0	1	2	2.2	3	6.4	2.6	4.2	4	4.8	2.9	5.2	3.6	4.5	5.1	4.4	4	2	1	1	1	1	3	10
73	0	1	2	2.2	3	6.4	2.6	4.2	4	4.8	2.9	5.2	3.6	4.5	5.1	4.4	3	5	5	1	1	1	2	9
73	0	1	2	2.2	3	6.4	2.6	4.2	4	4.8	2.9	5.2	3.6	4.5	5.1	4.4	2	1	1	1	1	1	2	8
73	0	1	2	2.2	3	6.4	2.6	4.2	4	4.8	2.9	5.2	3.6	4.5	5.1	4.4	1	1	1	7	7	6	2	7
73	0	1	2	2.2	3	6.4	2.6	4.2	4	4.8	2.9	5.2	3.6	4.5	5.1	4.4	6	1	1	1	1	1	2	6
73	0	1	2	2.2	3	6.4	2.6	4.2	4	4.8	2.9	5.2	3.6	4.5	5.1	4.4	2	1	1	7	6	6	1	5
73	0	1	2	2.2	3	6.4	2.6	4.2	4	4.8	2.9	5.2	3.6	4.5	5.1	4.4	3	1	1	7	7	7	1	4
73	0	1	2	2.2	3	6.4	2.6	4.2	4	4.8	2.9	5.2	3.6	4.5	5.1	4.4	2	2	2	5	5	7	1	3
73	0	1	2	2.2	3	6.4	2.6	4.2	4	4.8	2.9	5.2	3.6	4.5	5.1	4.4	6	1	1	6	2	1	1	2
73	0	1	2	2.2	3	6.4	2.6	4.2	4	4.8	2.9	5.2	3.6	4.5	5.1	4.4	6	1	1	7	7	5	1	1
74	1	2.2	2.2	2.5	3.8	6.8	2.7	3.6	5	5	4.3	5	6	5.3	4.7	5.3	4	4	4	1	1	1	7	17
74	1	2.2	2.2	2.5	3.8	6.8	2.7	3.6	5	5	4.3	5	6	5.3	4.7	5.3	4	2	3	6	4	4	7	16
74	1	2.2	2.2	2.5	3.8	6.8	2.7	3.6	5	5	4.3	5	6	5.3	4.7	5.3	6	4	4	1	1	1	7	15
74	0	2.2	2.2	2.5	3.8	6.8	2.7	3.6	5	5	4.3	5	6	5.3	4.7	5.3	6	4	4	1	1	1	6	14
74	1	2.2	2.2	2.5	3.8	6.8	2.7	3.6	5	5	4.3	5	6	5.3	4.7	5.3	7	1	1	1	1	1	6	13
74	0	2.2	2.2	2.5	3.8	6.8	2.7	3.6	5	5	4.3	5	6	5.3	4.7	5.3	5	4	4	4	4	4	5	12
74	1	2.2	2.2	2.5	3.8	6.8	2.7	3.6	5	5	4.3	5	6	5.3	4.7	5.3	7	4	4	5	4	3	4	11
74	0	2.2	2.2	2.5	3.8	6.8	2.7	3.6	5	5	4.3	5	6	5.3	4.7	5.3	5	2	2	2	1	1	4	10
74	0	2.2	2.2	2.5	3.8	6.8	2.7	3.6	5	5	4.3	5	6	5.3	4.7	5.3	4	4	4	4	4	4	3	9
74	1	2.2	2.2	2.5	3.8	6.8	2.7	3.6	5	5	4.3	5	6	5.3	4.7	5.3	6	4	4	1	1	1	3	8
74	1	2.2	2.2	2.5	3.8	6.8	2.7	3.6	5	5	4.3	5	6	5.3	4.7	5.3	6	4	4	2	2	2	3	7
74	1	2.2	2.2	2.5	3.8	6.8	2.7	3.6	5	5	4.3	5	6	5.3	4.7	5.3	6	4	4	2	2	2	3	6
74	0	2.2	2.2	2.5	3.8	6.8	2.7	3.6	5	5	4.3	5	6	5.3	4.7	5.3	4	4	4	3	2	2	2	5
74	1	2.2	2.2	2.5	3.8	6.8	2.7	3.6	5	5	4.3	5	6	5.3	4.7	5.3	6	5	5	2	2	2	2	4
74	1	2.2	2.2	2.5	3.8	6.8	2.7	3.6	5	5	4.3	5	6	5.3	4.7	5.3	2	6	6	4	4	2	2	3
74	1	2.2	2.2	2.5	3.8	6.8	2.7	3.6	5	5	4.3	5	6	5.3	4.7	5.3	6	5	4	6	5	5	1	2
74	1	2.2	2.2	2.5	3.8	6.8	2.7	3.6	5	5	4.3	5	6	5.3	4.7	5.3	5	5	5	1	1	1	1	1
75	0	2	2.2	3.7	2.5	5	2.9	3.6	3.8	5.3	2.3	4.1	1.7	2.3	3.9	3.1	5	3	5	3	3	3	7	17
75	0	2	2.2	3.7	2.5	5	2.9	3.6	3.8	5.3	2.3	4.1	1.7	2.3	3.9	3.1	2	4	6	6	5	4	7	16
75	0	2	2.2	3.7	2.5	5	2.9	3.6	3.8	5.3	2.3	4.1	1.7	2.3	3.9	3.1	3	3	7	3	3	3	7	15
75	0	2	2.2	3.7	2.5	5	2.9	3.6	3.8	5.3	2.3	4.1	1.7	2.3	3.9	3.1	4	4	5	3	3	3	5	14
75	0	2	2.2	3.7	2.5	5	2.9	3.6	3.8	5.3	2.3	4.1	1.7	2.3	3.9	3.1	4	3	3	3	3	3	4	13
75	0	2	2.2	3.7	2.5	5	2.9	3.6	3.8	5.3	2.3	4.1	1.7	2.3	3.9	3.1	4	4	5	5	6	6	4	12
75	1	2	2.2	3.7	2.5	5	2.9	3.6	3.8	5.3	2.3	4.1	1.7	2.3	3.9	3.1	3	5	5	3	3	2	4	11
75	0	2	2.2	3.7	2.5	5	2.9	3.6	3.8	5.3	2.3	4.1	1.7	2.3	3.9	3.1	4	4	5	5	3	4	3	10
75	0	2	2.2	3.7	2.5	5	2.9	3.6	3.8	5.3	2.3	4.1	1.7	2.3	3.9	3.1	3	3	5	2	2	2	3	9
75	0	2	2.2	3.7	2.5	5	2.9	3.6	3.8	5.3	2.3	4.1	1.7	2.3	3.9	3.1	3	4	5	3	2	2	3	8
75	0	2	2.2	3.7	2.5	5	2.9	3.6	3.8	5.3	2.3	4.1	1.7	2.3	3.9	3.1	4	4	4	2	2	2	2	7
75	0	2	2.2	3.7	2.5	5	2.9	3.6	3.8	5.3	2.3	4.1	1.7	2.3	3.9	3.1	3	3	3	3	2	1	2	6
75	1	2	2.2	3.7	2.5	5	2.9	3.6	3.8	5.3	2.3	4.1	1.7	2.3	3.9	3.1	5	3	3	3	3	2	2	5
75	0	2	2.2	3.7	2.5	5	2.9	3.6	3.8	5.3	2.3	4.1	1.7	2.3	3.9	3.1	4	5	5	1	1	1	2	4
75	1	2	2.2	3.7	2.5	5	2.9	3.6	3.8	5.3	2.3	4.1	1.7	2.3	3.9	3.1	5	2	2	2	2	2	1	3
75	0	2	2.2	3.7	2.5	5	2.9	3.6	3.8	5.3	2.3	4.1	1.7	2.3	3.9	3.1	3	3	3	2	1	1	1	2
75	0	2	2.2	3.7	2.5	5	2.9	3.6	3.8	5.3	2.3	4.1	1.7	2.3	3.9	3.1	2	5	2	5	5	5	1	1
76	0	3.3	1.3	2.3	2.8	4.6	2.7	6.4	6.7	4.3	5.1	5.3	2.6	6	3.4	4.2	2	2	5	1	1	1	6	17
76	1	3.3	1.3	2.3	2.8	4.6	2.7	6.4	6.7	4.3	5.1	5.3	2.6	6	3.4	4.2	2	6	7	1	5	1	6	16
76	0	3.3	1.3	2.3	2.8	4.6	2.7	6.4	6.7	4.3	5.1	5.3	2.6	6	3.4	4.2	6	2	2	1	1	1	4	15
76	0	3.3	1.3	2.3	2.8	4.6	2.7	6.4	6.7	4.3	5.1	5.3	2.6	6	3.4	4.2	6	2	2	2	2	2	4	14
76	0	3.3	1.3	2.3	2.8	4.6	2.7	6.4	6.7	4.3	5.1	5.3	2.6	6	3.4	4.2	5	1	5	7	6	5	4	13
76	1	3.3	1.3	2.3	2.8	4.6	2.7	6.4	6.7	4.3	5.1	5.3	2.6	6	3.4	4.2	5	3	3	1	1	1	4	12
76	0	3.3	1.3	2.3	2.8	4.6	2.7	6.4	6.7	4.3	5.1	5.3	2.6	6	3.4	4.2	5	2	2	5	5	2	4	11
76	0	3.3	1.3	2.3	2.8	4.6	2.7	6.4	6.7	4.3	5.1	5.3	2.6	6	3.4	4.2	6	2	2	6	3	3	3	10
76	1	3.3	1.3	2.3	2.8	4.6	2.7	6.4	6.7	4.3	5.1	5.3	2.6	6	3.4	4.2	6	1	1	1	2	2	3	9
76	0	3.3	1.3	2.3	2.8	4.6	2.7	6.4	6.7	4.3	5.1	5.3	2.6	6	3.4	4.2	6	2	2	1	1	1	3	8
76	0	3.3	1.3	2.3	2.8	4.6	2.7	6.4	6.7	4.3	5.1	5.3	2.6	6	3.4	4.2	5	3	3	5	5	2	3	7
76	1	3.3	1.3	2.3	2.8	4.6	2.7	6.4	6.7	4.3	5.1	5.3	2.6	6	3.4	4.2	6	2	2	6	2	2	2	6
76	0	3.3	1.3	2.3	2.8	4.6	2.7	6.4	6.7	4.3	5.1	5.3	2.6	6	3.4	4.2	4	4	5	4	5	5	2	5
76	0	3.3	1.3	2.3	2.8	4.6	2.7	6.4	6.7	4.3	5.1	5.3	2.6	6	3.4	4.2	7	1	1	1	1	1	1	4
76	1	3.3	1.3	2.3	2.8	4.6	2.7	6.4	6.7	4.3	5.1	5.3	2.6	6	3.4	4.2	6	1	1	1	1	1	1	3
76	1	3.3	1.3	2.3	2.8	4.6	2.7	6.4	6.7	4.3	5.1	5.3	2.6	6	3.4	4.2	2	5	5	1	1	1	1	2
76	1	3.3	1.3	2.3	2.8	4.6	2.7	6.4	6.7	4.3	5.1	5.3	2.6	6	3.4	4.2	5	1	1	6	2	2	1	1
77	0	2.3	2.7	2.8	2.5	5.2	4.9	5.6	3	4	2.2	4	1.4	3.7	3	2.6	3	1	3	6	5	4	7	24
77	1	2.3	2.7	2.8	2.5	5.2	4.9	5.6	3	4	2.2	4	1.4	3.7	3	2.6	3	1	1	6	6	5	7	23
77	0	2.3	2.7	2.8	2.5	5.2	4.9	5.6	3	4	2.2	4	1.4	3.7	3	2.6	4	2	4	6	1	1	7	22
77	0	2.3	2.7	2.8	2.5	5.2	4.9	5.6	3	4	2.2	4	1.4	3.7	3	2.6	3	2	2	2	1	1	6	21
77	0	2.3	2.7	2.8	2.5	5.2	4.9	5.6	3	4	2.2	4	1.4	3.7	3	2.6	5	2	2	2	1	1	6	20
77	0	2.3	2.7	2.8	2.5	5.2	4.9	5.6	3	4	2.2	4	1.4	3.7	3	2.6	4	1	2	1	1	1	5	19
77	0	2.3	2.7	2.8	2.5	5.2	4.9	5.6	3	4	2.2	4	1.4	3.7	3	2.6	5	1	4	2	1	1	5	18
77	0	2.3	2.7	2.8	2.5	5.2	4.9	5.6	3	4	2.2	4	1.4	3.7	3	2.6	6	1	2	1	1	1	5	17
77	0	2.3	2.7	2.8	2.5	5.2	4.9	5.6	3	4	2.2	4	1.4	3.7	3	2.6	5	2	2	6	3	5	4	16
77	0	2.3	2.7	2.8	2.5	5.2	4.9	5.6	3	4	2.2	4	1.4	3.7	3	2.6	4	2	5	1	1	1	4	15
77	1	2.3	2.7	2.8	2.5	5.2	4.9	5.6	3	4	2.2	4	1.4	3.7	3	2.6	3	4	6	2	1	1	4	14
77	0	2.3	2.7	2.8	2.5	5.2	4.9	5.6	3	4	2.2	4	1.4	3.7	3	2.6	4	3	5	1	1	1	4	13
77	0	2.3	2.7	2.8	2.5	5.2	4.9	5.6	3	4	2.2	4	1.4	3.7	3	2.6	2	5	6	1	1	1	4	12
77	0	2.3	2.7	2.8	2.5	5.2	4.9	5.6	3	4	2.2	4	1.4	3.7	3	2.6	2	5	6	1	1	1	3	11
77	0	2.3	2.7	2.8	2.5	5.2	4.9	5.6	3	4	2.2	4	1.4	3.7	3	2.6	6	1	1	2	1	1	3	10
77	0	2.3	2.7	2.8	2.5	5.2	4.9	5.6	3	4	2.2	4	1.4	3.7	3	2.6	5	1	1	2	1	1	2	9
77	0	2.3	2.7	2.8	2.5	5.2	4.9	5.6	3	4	2.2	4	1.4	3.7	3	2.6	6	1	1	2	1	1	2	8
77	0	2.3	2.7	2.8	2.5	5.2	4.9	5.6	3	4	2.2	4	1.4	3.7	3	2.6	5	2	2	1	1	1	2	7
77	1	2.3	2.7	2.8	2.5	5.2	4.9	5.6	3	4	2.2	4	1.4	3.7	3	2.6	5	1	1	1	1	1	2	6
77	0	2.3	2.7	2.8	2.5	5.2	4.9	5.6	3	4	2.2	4	1.4	3.7	3	2.6	5	1	1	5	2	3	1	5
77	1	2.3	2.7	2.8	2.5	5.2	4.9	5.6	3	4	2.2	4	1.4	3.7	3	2.6	5	1	1	1	1	1	1	4
77	0	2.3	2.7	2.8	2.5	5.2	4.9	5.6	3	4	2.2	4	1.4	3.7	3	2.6	5	1	1	6	6	5	1	3
77	0	2.3	2.7	2.8	2.5	5.2	4.9	5.6	3	4	2.2	4	1.4	3.7	3	2.6	5	1	1	3	2	1	1	2
77	0	2.3	2.7	2.8	2.5	5.2	4.9	5.6	3	4	2.2	4	1.4	3.7	3	2.6	2	5	6	1	1	1	1	1
78	0	2.3	3.5	3.8	2.3	6	3.3	5	3.5	6.3	1.6	1.9	1	3.5	1.9	1.4	5	2	3	1	1	1	7	20
78	0	2.3	3.5	3.8	2.3	6	3.3	5	3.5	6.3	1.6	1.9	1	3.5	1.9	1.4	6	2	5	1	1	1	7	19
78	0	2.3	3.5	3.8	2.3	6	3.3	5	3.5	6.3	1.6	1.9	1	3.5	1.9	1.4	5	2	5	5	5	2	6	18
78	0	2.3	3.5	3.8	2.3	6	3.3	5	3.5	6.3	1.6	1.9	1	3.5	1.9	1.4	5	1	1	1	1	1	5	17
78	0	2.3	3.5	3.8	2.3	6	3.3	5	3.5	6.3	1.6	1.9	1	3.5	1.9	1.4	6	1	1	2	1	1	5	16
78	0	2.3	3.5	3.8	2.3	6	3.3	5	3.5	6.3	1.6	1.9	1	3.5	1.9	1.4	5	2	5	2	1	1	5	15
78	0	2.3	3.5	3.8	2.3	6	3.3	5	3.5	6.3	1.6	1.9	1	3.5	1.9	1.4	5	1	5	1	1	1	5	14
78	0	2.3	3.5	3.8	2.3	6	3.3	5	3.5	6.3	1.6	1.9	1	3.5	1.9	1.4	6	1	1	1	1	1	4	13
78	0	2.3	3.5	3.8	2.3	6	3.3	5	3.5	6.3	1.6	1.9	1	3.5	1.9	1.4	5	2	5	1	1	1	4	12
78	0	2.3	3.5	3.8	2.3	6	3.3	5	3.5	6.3	1.6	1.9	1	3.5	1.9	1.4	5	1	2	1	1	1	4	11
78	0	2.3	3.5	3.8	2.3	6	3.3	5	3.5	6.3	1.6	1.9	1	3.5	1.9	1.4	2	2	6	5	5	2	3	10
78	0	2.3	3.5	3.8	2.3	6	3.3	5	3.5	6.3	1.6	1.9	1	3.5	1.9	1.4	5	1	1	2	1	2	2	9
78	0	2.3	3.5	3.8	2.3	6	3.3	5	3.5	6.3	1.6	1.9	1	3.5	1.9	1.4	2	2	2	7	7	6	2	8
78	0	2.3	3.5	3.8	2.3	6	3.3	5	3.5	6.3	1.6	1.9	1	3.5	1.9	1.4	6	1	2	1	1	1	2	7
78	1	2.3	3.5	3.8	2.3	6	3.3	5	3.5	6.3	1.6	1.9	1	3.5	1.9	1.4	2	2	6	3	2	5	2	6
78	0	2.3	3.5	3.8	2.3	6	3.3	5	3.5	6.3	1.6	1.9	1	3.5	1.9	1.4	5	1	2	1	1	1	1	5
78	0	2.3	3.5	3.8	2.3	6	3.3	5	3.5	6.3	1.6	1.9	1	3.5	1.9	1.4	5	2	6	1	1	1	1	4
78	0	2.3	3.5	3.8	2.3	6	3.3	5	3.5	6.3	1.6	1.9	1	3.5	1.9	1.4	5	2	5	1	1	1	1	3
78	1	2.3	3.5	3.8	2.3	6	3.3	5	3.5	6.3	1.6	1.9	1	3.5	1.9	1.4	3	5	6	1	1	1	1	2
78	0	2.3	3.5	3.8	2.3	6	3.3	5	3.5	6.3	1.6	1.9	1	3.5	1.9	1.4	3	5	6	1	2	2	1	1
79	0	3.2	3	2.5	1.5	5.6	2.4	3.4	4.8	5.8	4.6	5.3	1.4	5.7	4.7	3.8	1	1	1	7	5	1	7	26
79	0	3.2	3	2.5	1.5	5.6	2.4	3.4	4.8	5.8	4.6	5.3	1.4	5.7	4.7	3.8	1	1	6	7	7	1	7	25
79	0	3.2	3	2.5	1.5	5.6	2.4	3.4	4.8	5.8	4.6	5.3	1.4	5.7	4.7	3.8	1	1	6	1	1	1	7	24
79	1	3.2	3	2.5	1.5	5.6	2.4	3.4	4.8	5.8	4.6	5.3	1.4	5.7	4.7	3.8	1	1	5	1	1	1	7	23
79	0	3.2	3	2.5	1.5	5.6	2.4	3.4	4.8	5.8	4.6	5.3	1.4	5.7	4.7	3.8	1	1	1	1	1	5	6	22
79	0	3.2	3	2.5	1.5	5.6	2.4	3.4	4.8	5.8	4.6	5.3	1.4	5.7	4.7	3.8	1	5	6	5	1	1	5	21
79	0	3.2	3	2.5	1.5	5.6	2.4	3.4	4.8	5.8	4.6	5.3	1.4	5.7	4.7	3.8	5	1	1	1	1	1	5	20
79	0	3.2	3	2.5	1.5	5.6	2.4	3.4	4.8	5.8	4.6	5.3	1.4	5.7	4.7	3.8	1	1	1	1	1	1	5	19
79	0	3.2	3	2.5	1.5	5.6	2.4	3.4	4.8	5.8	4.6	5.3	1.4	5.7	4.7	3.8	6	5	1	1	2	1	4	18
79	0	3.2	3	2.5	1.5	5.6	2.4	3.4	4.8	5.8	4.6	5.3	1.4	5.7	4.7	3.8	5	1	1	1	1	1	4	17
79	0	3.2	3	2.5	1.5	5.6	2.4	3.4	4.8	5.8	4.6	5.3	1.4	5.7	4.7	3.8	7	1	1	1	1	1	4	16
79	0	3.2	3	2.5	1.5	5.6	2.4	3.4	4.8	5.8	4.6	5.3	1.4	5.7	4.7	3.8	4	1	5	5	5	3	4	15
79	0	3.2	3	2.5	1.5	5.6	2.4	3.4	4.8	5.8	4.6	5.3	1.4	5.7	4.7	3.8	5	1	5	1	1	1	3	14
79	0	3.2	3	2.5	1.5	5.6	2.4	3.4	4.8	5.8	4.6	5.3	1.4	5.7	4.7	3.8	6	1	1	1	1	1	3	13
79	0	3.2	3	2.5	1.5	5.6	2.4	3.4	4.8	5.8	4.6	5.3	1.4	5.7	4.7	3.8	5	1	5	1	1	1	3	12
79	0	3.2	3	2.5	1.5	5.6	2.4	3.4	4.8	5.8	4.6	5.3	1.4	5.7	4.7	3.8	1	1	6	6	6	5	2	11
79	0	3.2	3	2.5	1.5	5.6	2.4	3.4	4.8	5.8	4.6	5.3	1.4	5.7	4.7	3.8	1	1	5	7	5	5	2	10
79	0	3.2	3	2.5	1.5	5.6	2.4	3.4	4.8	5.8	4.6	5.3	1.4	5.7	4.7	3.8	3	2	5	5	1	1	2	9
79	0	3.2	3	2.5	1.5	5.6	2.4	3.4	4.8	5.8	4.6	5.3	1.4	5.7	4.7	3.8	5	2	1	2	1	1	2	8
79	0	3.2	3	2.5	1.5	5.6	2.4	3.4	4.8	5.8	4.6	5.3	1.4	5.7	4.7	3.8	5	1	5	1	1	1	2	7
79	0	3.2	3	2.5	1.5	5.6	2.4	3.4	4.8	5.8	4.6	5.3	1.4	5.7	4.7	3.8	2	2	5	7	7	5	1	6
79	0	3.2	3	2.5	1.5	5.6	2.4	3.4	4.8	5.8	4.6	5.3	1.4	5.7	4.7	3.8	4	4	4	1	1	1	1	5
79	0	3.2	3	2.5	1.5	5.6	2.4	3.4	4.8	5.8	4.6	5.3	1.4	5.7	4.7	3.8	1	1	1	1	1	1	1	4
79	0	3.2	3	2.5	1.5	5.6	2.4	3.4	4.8	5.8	4.6	5.3	1.4	5.7	4.7	3.8	5	1	5	7	5	5	1	3
79	0	3.2	3	2.5	1.5	5.6	2.4	3.4	4.8	5.8	4.6	5.3	1.4	5.7	4.7	3.8	6	1	5	3	1	1	1	2
79	0	3.2	3	2.5	1.5	5.6	2.4	3.4	4.8	5.8	4.6	5.3	1.4	5.7	4.7	3.8	4	1	1	1	2	1	1	1
80	0	1.7	2.7	2	2.5	3.4	4.1	2	3.8	4.3	1.8	3.6	4.4	3.2	3	2.8	4	1	1	5	5	4	7	38
80	0	1.7	2.7	2	2.5	3.4	4.1	2	3.8	4.3	1.8	3.6	4.4	3.2	3	2.8	3	1	1	6	5	6	7	37
80	0	1.7	2.7	2	2.5	3.4	4.1	2	3.8	4.3	1.8	3.6	4.4	3.2	3	2.8	4	1	1	6	5	5	7	36
80	1	1.7	2.7	2	2.5	3.4	4.1	2	3.8	4.3	1.8	3.6	4.4	3.2	3	2.8	4	1	2	1	1	1	7	35
80	0	1.7	2.7	2	2.5	3.4	4.1	2	3.8	4.3	1.8	3.6	4.4	3.2	3	2.8	4	1	1	6	6	5	7	34
80	0	1.7	2.7	2	2.5	3.4	4.1	2	3.8	4.3	1.8	3.6	4.4	3.2	3	2.8	5	1	1	1	5	5	6	33
80	0	1.7	2.7	2	2.5	3.4	4.1	2	3.8	4.3	1.8	3.6	4.4	3.2	3	2.8	4	1	2	6	6	5	6	32
80	0	1.7	2.7	2	2.5	3.4	4.1	2	3.8	4.3	1.8	3.6	4.4	3.2	3	2.8	4	1	1	6	5	5	6	31
80	0	1.7	2.7	2	2.5	3.4	4.1	2	3.8	4.3	1.8	3.6	4.4	3.2	3	2.8	4	1	1	1	1	1	6	30
80	0	1.7	2.7	2	2.5	3.4	4.1	2	3.8	4.3	1.8	3.6	4.4	3.2	3	2.8	5	1	1	1	1	1	6	29
80	0	1.7	2.7	2	2.5	3.4	4.1	2	3.8	4.3	1.8	3.6	4.4	3.2	3	2.8	5	1	1	4	1	1	5	28
80	0	1.7	2.7	2	2.5	3.4	4.1	2	3.8	4.3	1.8	3.6	4.4	3.2	3	2.8	5	1	1	1	1	1	5	27
80	0	1.7	2.7	2	2.5	3.4	4.1	2	3.8	4.3	1.8	3.6	4.4	3.2	3	2.8	5	1	1	5	1	1	5	26
80	1	1.7	2.7	2	2.5	3.4	4.1	2	3.8	4.3	1.8	3.6	4.4	3.2	3	2.8	4	1	1	6	1	5	5	25
80	0	1.7	2.7	2	2.5	3.4	4.1	2	3.8	4.3	1.8	3.6	4.4	3.2	3	2.8	4	1	1	6	6	5	5	24
80	0	1.7	2.7	2	2.5	3.4	4.1	2	3.8	4.3	1.8	3.6	4.4	3.2	3	2.8	4	1	2	6	4	6	5	23
80	0	1.7	2.7	2	2.5	3.4	4.1	2	3.8	4.3	1.8	3.6	4.4	3.2	3	2.8	5	1	3	6	6	5	4	22
80	1	1.7	2.7	2	2.5	3.4	4.1	2	3.8	4.3	1.8	3.6	4.4	3.2	3	2.8	4	1	1	5	1	1	4	21
80	0	1.7	2.7	2	2.5	3.4	4.1	2	3.8	4.3	1.8	3.6	4.4	3.2	3	2.8	5	1	1	5	1	1	4	20
80	0	1.7	2.7	2	2.5	3.4	4.1	2	3.8	4.3	1.8	3.6	4.4	3.2	3	2.8	4	1	1	1	1	1	4	19
80	0	1.7	2.7	2	2.5	3.4	4.1	2	3.8	4.3	1.8	3.6	4.4	3.2	3	2.8	4	1	1	1	1	1	4	18
80	0	1.7	2.7	2	2.5	3.4	4.1	2	3.8	4.3	1.8	3.6	4.4	3.2	3	2.8	5	1	1	1	1	1	3	17
80	0	1.7	2.7	2	2.5	3.4	4.1	2	3.8	4.3	1.8	3.6	4.4	3.2	3	2.8	6	1	1	1	1	1	3	16
80	0	1.7	2.7	2	2.5	3.4	4.1	2	3.8	4.3	1.8	3.6	4.4	3.2	3	2.8	6	1	1	1	1	1	3	15
80	0	1.7	2.7	2	2.5	3.4	4.1	2	3.8	4.3	1.8	3.6	4.4	3.2	3	2.8	6	1	1	1	1	1	3	14
80	0	1.7	2.7	2	2.5	3.4	4.1	2	3.8	4.3	1.8	3.6	4.4	3.2	3	2.8	6	1	1	1	1	1	3	13
80	0	1.7	2.7	2	2.5	3.4	4.1	2	3.8	4.3	1.8	3.6	4.4	3.2	3	2.8	6	1	1	1	1	1	3	12
80	0	1.7	2.7	2	2.5	3.4	4.1	2	3.8	4.3	1.8	3.6	4.4	3.2	3	2.8	5	1	1	1	1	1	2	11
80	1	1.7	2.7	2	2.5	3.4	4.1	2	3.8	4.3	1.8	3.6	4.4	3.2	3	2.8	4	1	1	5	1	2	2	10
80	0	1.7	2.7	2	2.5	3.4	4.1	2	3.8	4.3	1.8	3.6	4.4	3.2	3	2.8	4	1	1	1	1	1	2	9
80	0	1.7	2.7	2	2.5	3.4	4.1	2	3.8	4.3	1.8	3.6	4.4	3.2	3	2.8	5	4	1	6	1	1	2	8
80	0	1.7	2.7	2	2.5	3.4	4.1	2	3.8	4.3	1.8	3.6	4.4	3.2	3	2.8	4	1	1	5	4	4	2	7
80	0	1.7	2.7	2	2.5	3.4	4.1	2	3.8	4.3	1.8	3.6	4.4	3.2	3	2.8	4	1	1	1	1	1	2	6
80	0	1.7	2.7	2	2.5	3.4	4.1	2	3.8	4.3	1.8	3.6	4.4	3.2	3	2.8	4	1	1	6	2	5	1	5
80	0	1.7	2.7	2	2.5	3.4	4.1	2	3.8	4.3	1.8	3.6	4.4	3.2	3	2.8	4	1	1	2	1	1	1	4
80	0	1.7	2.7	2	2.5	3.4	4.1	2	3.8	4.3	1.8	3.6	4.4	3.2	3	2.8	5	1	1	2	2	1	1	3
80	0	1.7	2.7	2	2.5	3.4	4.1	2	3.8	4.3	1.8	3.6	4.4	3.2	3	2.8	4	1	1	5	3	4	1	2
80	0	1.7	2.7	2	2.5	3.4	4.1	2	3.8	4.3	1.8	3.6	4.4	3.2	3	2.8	4	4	1	2	5	5	1	1
81	1	1.3	3.2	2.3	4.7	3	4	3.2	4	5.5	1.6	4.4	4.1	3.7	5.1	3.7	1	1	1	1	1	1	7	27
81	0	1.3	3.2	2.3	4.7	3	4	3.2	4	5.5	1.6	4.4	4.1	3.7	5.1	3.7	1	1	1	1	1	1	6	26
81	0	1.3	3.2	2.3	4.7	3	4	3.2	4	5.5	1.6	4.4	4.1	3.7	5.1	3.7	1	1	1	3	1	1	6	25
81	0	1.3	3.2	2.3	4.7	3	4	3.2	4	5.5	1.6	4.4	4.1	3.7	5.1	3.7	1	1	1	1	1	1	6	24
81	0	1.3	3.2	2.3	4.7	3	4	3.2	4	5.5	1.6	4.4	4.1	3.7	5.1	3.7	1	1	1	1	1	1	6	23
81	1	1.3	3.2	2.3	4.7	3	4	3.2	4	5.5	1.6	4.4	4.1	3.7	5.1	3.7	1	1	1	1	1	1	6	22
81	0	1.3	3.2	2.3	4.7	3	4	3.2	4	5.5	1.6	4.4	4.1	3.7	5.1	3.7	1	1	1	5	1	1	5	21
81	1	1.3	3.2	2.3	4.7	3	4	3.2	4	5.5	1.6	4.4	4.1	3.7	5.1	3.7	4	1	1	1	1	1	5	20
81	0	1.3	3.2	2.3	4.7	3	4	3.2	4	5.5	1.6	4.4	4.1	3.7	5.1	3.7	7	1	1	5	1	1	4	19
81	1	1.3	3.2	2.3	4.7	3	4	3.2	4	5.5	1.6	4.4	4.1	3.7	5.1	3.7	4	1	1	1	1	1	4	18
81	0	1.3	3.2	2.3	4.7	3	4	3.2	4	5.5	1.6	4.4	4.1	3.7	5.1	3.7	1	1	1	5	5	4	4	17
81	0	1.3	3.2	2.3	4.7	3	4	3.2	4	5.5	1.6	4.4	4.1	3.7	5.1	3.7	1	1	1	1	1	1	4	16
81	0	1.3	3.2	2.3	4.7	3	4	3.2	4	5.5	1.6	4.4	4.1	3.7	5.1	3.7	1	1	1	1	1	1	4	15
81	0	1.3	3.2	2.3	4.7	3	4	3.2	4	5.5	1.6	4.4	4.1	3.7	5.1	3.7	1	1	1	1	1	1	4	14
81	0	1.3	3.2	2.3	4.7	3	4	3.2	4	5.5	1.6	4.4	4.1	3.7	5.1	3.7	5	1	1	2	1	1	3	13
81	1	1.3	3.2	2.3	4.7	3	4	3.2	4	5.5	1.6	4.4	4.1	3.7	5.1	3.7	5	1	1	2	1	1	3	12
81	0	1.3	3.2	2.3	4.7	3	4	3.2	4	5.5	1.6	4.4	4.1	3.7	5.1	3.7	1	1	1	2	1	1	3	11
81	0	1.3	3.2	2.3	4.7	3	4	3.2	4	5.5	1.6	4.4	4.1	3.7	5.1	3.7	1	1	1	2	1	1	3	10
81	1	1.3	3.2	2.3	4.7	3	4	3.2	4	5.5	1.6	4.4	4.1	3.7	5.1	3.7	5	1	1	1	1	1	2	9
81	0	1.3	3.2	2.3	4.7	3	4	3.2	4	5.5	1.6	4.4	4.1	3.7	5.1	3.7	1	1	1	6	5	4	2	8
81	0	1.3	3.2	2.3	4.7	3	4	3.2	4	5.5	1.6	4.4	4.1	3.7	5.1	3.7	1	1	1	3	1	1	2	7
81	0	1.3	3.2	2.3	4.7	3	4	3.2	4	5.5	1.6	4.4	4.1	3.7	5.1	3.7	1	1	1	1	1	1	2	6
81	1	1.3	3.2	2.3	4.7	3	4	3.2	4	5.5	1.6	4.4	4.1	3.7	5.1	3.7	5	1	1	1	1	1	1	5
81	1	1.3	3.2	2.3	4.7	3	4	3.2	4	5.5	1.6	4.4	4.1	3.7	5.1	3.7	1	1	1	1	1	1	1	4
81	1	1.3	3.2	2.3	4.7	3	4	3.2	4	5.5	1.6	4.4	4.1	3.7	5.1	3.7	5	1	1	2	2	2	1	3
81	0	1.3	3.2	2.3	4.7	3	4	3.2	4	5.5	1.6	4.4	4.1	3.7	5.1	3.7	4	1	1	5	1	1	1	2
81	1	1.3	3.2	2.3	4.7	3	4	3.2	4	5.5	1.6	4.4	4.1	3.7	5.1	3.7	5	1	1	1	1	1	1	1
82	0	3.3	3.7	4.3	3.2	5.2	2.6	5	3.5	4.8	5.8	6.1	3.7	5	4.9	5.1	5	2	4	2	2	2	7	38
82	0	3.3	3.7	4.3	3.2	5.2	2.6	5	3.5	4.8	5.8	6.1	3.7	5	4.9	5.1	2	3	6	2	2	2	7	37
82	1	3.3	3.7	4.3	3.2	5.2	2.6	5	3.5	4.8	5.8	6.1	3.7	5	4.9	5.1	2	5	6	2	2	2	7	36
82	0	3.3	3.7	4.3	3.2	5.2	2.6	5	3.5	4.8	5.8	6.1	3.7	5	4.9	5.1	2	2	6	2	2	2	6	35
82	0	3.3	3.7	4.3	3.2	5.2	2.6	5	3.5	4.8	5.8	6.1	3.7	5	4.9	5.1	3	5	3	5	2	2	6	34
82	1	3.3	3.7	4.3	3.2	5.2	2.6	5	3.5	4.8	5.8	6.1	3.7	5	4.9	5.1	2	3	5	2	2	2	6	33
82	1	3.3	3.7	4.3	3.2	5.2	2.6	5	3.5	4.8	5.8	6.1	3.7	5	4.9	5.1	3	2	6	2	2	2	6	32
82	0	3.3	3.7	4.3	3.2	5.2	2.6	5	3.5	4.8	5.8	6.1	3.7	5	4.9	5.1	5	2	5	2	2	1	6	31
82	0	3.3	3.7	4.3	3.2	5.2	2.6	5	3.5	4.8	5.8	6.1	3.7	5	4.9	5.1	6	2	2	5	5	5	6	30
82	0	3.3	3.7	4.3	3.2	5.2	2.6	5	3.5	4.8	5.8	6.1	3.7	5	4.9	5.1	5	2	4	2	2	2	5	29
82	0	3.3	3.7	4.3	3.2	5.2	2.6	5	3.5	4.8	5.8	6.1	3.7	5	4.9	5.1	3	4	6	2	2	2	5	28
82	0	3.3	3.7	4.3	3.2	5.2	2.6	5	3.5	4.8	5.8	6.1	3.7	5	4.9	5.1	2	2	6	6	5	4	5	27
82	0	3.3	3.7	4.3	3.2	5.2	2.6	5	3.5	4.8	5.8	6.1	3.7	5	4.9	5.1	3	4	6	2	2	2	5	26
82	1	3.3	3.7	4.3	3.2	5.2	2.6	5	3.5	4.8	5.8	6.1	3.7	5	4.9	5.1	5	2	6	2	2	2	5	25
82	1	3.3	3.7	4.3	3.2	5.2	2.6	5	3.5	4.8	5.8	6.1	3.7	5	4.9	5.1	2	3	6	1	1	1	5	24
82	0	3.3	3.7	4.3	3.2	5.2	2.6	5	3.5	4.8	5.8	6.1	3.7	5	4.9	5.1	2	6	4	2	2	2	4	23
82	1	3.3	3.7	4.3	3.2	5.2	2.6	5	3.5	4.8	5.8	6.1	3.7	5	4.9	5.1	2	7	5	2	2	1	4	22
82	1	3.3	3.7	4.3	3.2	5.2	2.6	5	3.5	4.8	5.8	6.1	3.7	5	4.9	5.1	6	3	5	5	5	3	4	21
82	0	3.3	3.7	4.3	3.2	5.2	2.6	5	3.5	4.8	5.8	6.1	3.7	5	4.9	5.1	5	3	3	2	2	2	4	20
82	1	3.3	3.7	4.3	3.2	5.2	2.6	5	3.5	4.8	5.8	6.1	3.7	5	4.9	5.1	3	3	6	3	3	3	4	19
82	1	3.3	3.7	4.3	3.2	5.2	2.6	5	3.5	4.8	5.8	6.1	3.7	5	4.9	5.1	5	2	5	2	2	2	4	18
82	1	3.3	3.7	4.3	3.2	5.2	2.6	5	3.5	4.8	5.8	6.1	3.7	5	4.9	5.1	2	4	5	2	2	2	3	17
82	0	3.3	3.7	4.3	3.2	5.2	2.6	5	3.5	4.8	5.8	6.1	3.7	5	4.9	5.1	6	2	3	2	2	2	3	16
82	0	3.3	3.7	4.3	3.2	5.2	2.6	5	3.5	4.8	5.8	6.1	3.7	5	4.9	5.1	6	2	5	1	1	1	3	15
82	0	3.3	3.7	4.3	3.2	5.2	2.6	5	3.5	4.8	5.8	6.1	3.7	5	4.9	5.1	6	2	6	3	3	2	3	14
82	0	3.3	3.7	4.3	3.2	5.2	2.6	5	3.5	4.8	5.8	6.1	3.7	5	4.9	5.1	6	2	5	1	1	1	3	13
82	0	3.3	3.7	4.3	3.2	5.2	2.6	5	3.5	4.8	5.8	6.1	3.7	5	4.9	5.1	5	2	5	2	2	2	3	12
82	0	3.3	3.7	4.3	3.2	5.2	2.6	5	3.5	4.8	5.8	6.1	3.7	5	4.9	5.1	7	2	2	2	2	2	2	11
82	0	3.3	3.7	4.3	3.2	5.2	2.6	5	3.5	4.8	5.8	6.1	3.7	5	4.9	5.1	6	2	2	2	2	2	2	10
82	1	3.3	3.7	4.3	3.2	5.2	2.6	5	3.5	4.8	5.8	6.1	3.7	5	4.9	5.1	5	2	6	6	6	5	2	9
82	1	3.3	3.7	4.3	3.2	5.2	2.6	5	3.5	4.8	5.8	6.1	3.7	5	4.9	5.1	5	1	5	2	2	2	2	8
82	1	3.3	3.7	4.3	3.2	5.2	2.6	5	3.5	4.8	5.8	6.1	3.7	5	4.9	5.1	6	2	2	1	1	1	2	7
82	1	3.3	3.7	4.3	3.2	5.2	2.6	5	3.5	4.8	5.8	6.1	3.7	5	4.9	5.1	4	4	3	5	5	4	1	6
82	0	3.3	3.7	4.3	3.2	5.2	2.6	5	3.5	4.8	5.8	6.1	3.7	5	4.9	5.1	6	2	3	3	5	3	1	5
82	1	3.3	3.7	4.3	3.2	5.2	2.6	5	3.5	4.8	5.8	6.1	3.7	5	4.9	5.1	4	3	5	5	5	2	1	4
82	1	3.3	3.7	4.3	3.2	5.2	2.6	5	3.5	4.8	5.8	6.1	3.7	5	4.9	5.1	5	1	1	2	2	2	1	3
82	0	3.3	3.7	4.3	3.2	5.2	2.6	5	3.5	4.8	5.8	6.1	3.7	5	4.9	5.1	5	1	1	1	1	1	1	2
82	0	3.3	3.7	4.3	3.2	5.2	2.6	5	3.5	4.8	5.8	6.1	3.7	5	4.9	5.1	4	3	3	1	1	1	1	1
84	0	4	2.3	4.2	2.5	5	3.4	6.6	3.5	3.5	3	2.1	2.1	4.2	2.9	2.7	5	1	6	5	1	1	7	31
84	0	4	2.3	4.2	2.5	5	3.4	6.6	3.5	3.5	3	2.1	2.1	4.2	2.9	2.7	5	3	5	6	1	5	7	30
84	0	4	2.3	4.2	2.5	5	3.4	6.6	3.5	3.5	3	2.1	2.1	4.2	2.9	2.7	1	6	7	7	6	6	7	29
84	1	4	2.3	4.2	2.5	5	3.4	6.6	3.5	3.5	3	2.1	2.1	4.2	2.9	2.7	3	5	7	7	7	5	7	28
84	0	4	2.3	4.2	2.5	5	3.4	6.6	3.5	3.5	3	2.1	2.1	4.2	2.9	2.7	1	5	7	5	1	1	7	27
84	0	4	2.3	4.2	2.5	5	3.4	6.6	3.5	3.5	3	2.1	2.1	4.2	2.9	2.7	5	1	5	1	1	1	6	26
84	0	4	2.3	4.2	2.5	5	3.4	6.6	3.5	3.5	3	2.1	2.1	4.2	2.9	2.7	6	1	1	1	1	1	6	25
84	0	4	2.3	4.2	2.5	5	3.4	6.6	3.5	3.5	3	2.1	2.1	4.2	2.9	2.7	1	1	6	7	7	5	6	24
84	0	4	2.3	4.2	2.5	5	3.4	6.6	3.5	3.5	3	2.1	2.1	4.2	2.9	2.7	3	1	5	1	1	1	6	23
84	1	4	2.3	4.2	2.5	5	3.4	6.6	3.5	3.5	3	2.1	2.1	4.2	2.9	2.7	6	1	5	1	1	1	6	22
84	0	4	2.3	4.2	2.5	5	3.4	6.6	3.5	3.5	3	2.1	2.1	4.2	2.9	2.7	2	1	5	7	7	4	5	21
84	1	4	2.3	4.2	2.5	5	3.4	6.6	3.5	3.5	3	2.1	2.1	4.2	2.9	2.7	7	1	1	5	1	1	5	20
84	0	4	2.3	4.2	2.5	5	3.4	6.6	3.5	3.5	3	2.1	2.1	4.2	2.9	2.7	4	1	5	1	1	1	5	19
84	0	4	2.3	4.2	2.5	5	3.4	6.6	3.5	3.5	3	2.1	2.1	4.2	2.9	2.7	6	2	1	1	1	1	5	18
84	0	4	2.3	4.2	2.5	5	3.4	6.6	3.5	3.5	3	2.1	2.1	4.2	2.9	2.7	6	1	6	6	5	5	4	17
84	1	4	2.3	4.2	2.5	5	3.4	6.6	3.5	3.5	3	2.1	2.1	4.2	2.9	2.7	4	1	1	1	1	1	4	16
84	0	4	2.3	4.2	2.5	5	3.4	6.6	3.5	3.5	3	2.1	2.1	4.2	2.9	2.7	4	1	1	1	1	1	3	15
84	1	4	2.3	4.2	2.5	5	3.4	6.6	3.5	3.5	3	2.1	2.1	4.2	2.9	2.7	5	1	1	5	6	5	3	14
84	0	4	2.3	4.2	2.5	5	3.4	6.6	3.5	3.5	3	2.1	2.1	4.2	2.9	2.7	6	1	1	1	1	1	3	13
84	1	4	2.3	4.2	2.5	5	3.4	6.6	3.5	3.5	3	2.1	2.1	4.2	2.9	2.7	4	1	5	1	1	1	3	12
84	0	4	2.3	4.2	2.5	5	3.4	6.6	3.5	3.5	3	2.1	2.1	4.2	2.9	2.7	7	1	1	1	1	1	2	11
84	0	4	2.3	4.2	2.5	5	3.4	6.6	3.5	3.5	3	2.1	2.1	4.2	2.9	2.7	5	1	1	1	1	1	2	10
84	1	4	2.3	4.2	2.5	5	3.4	6.6	3.5	3.5	3	2.1	2.1	4.2	2.9	2.7	6	1	5	1	1	1	2	9
84	1	4	2.3	4.2	2.5	5	3.4	6.6	3.5	3.5	3	2.1	2.1	4.2	2.9	2.7	7	1	1	1	1	1	2	8
84	0	4	2.3	4.2	2.5	5	3.4	6.6	3.5	3.5	3	2.1	2.1	4.2	2.9	2.7	7	1	1	1	1	1	2	7
84	1	4	2.3	4.2	2.5	5	3.4	6.6	3.5	3.5	3	2.1	2.1	4.2	2.9	2.7	2	3	1	1	5	1	2	6
84	1	4	2.3	4.2	2.5	5	3.4	6.6	3.5	3.5	3	2.1	2.1	4.2	2.9	2.7	7	1	1	1	1	1	1	5
84	0	4	2.3	4.2	2.5	5	3.4	6.6	3.5	3.5	3	2.1	2.1	4.2	2.9	2.7	1	1	1	7	1	5	1	4
84	0	4	2.3	4.2	2.5	5	3.4	6.6	3.5	3.5	3	2.1	2.1	4.2	2.9	2.7	1	1	1	7	4	1	1	3
84	1	4	2.3	4.2	2.5	5	3.4	6.6	3.5	3.5	3	2.1	2.1	4.2	2.9	2.7	5	1	1	1	1	1	1	2
84	0	4	2.3	4.2	2.5	5	3.4	6.6	3.5	3.5	3	2.1	2.1	4.2	2.9	2.7	3	1	7	2	1	1	1	1
85	1	1.7	2.8	2.3	3.2	4	3.9	4.4	3	4.7	5.1	3.3	3.9	4.5	3.9	4.4	4	1	1	1	1	1	7	21
85	1	1.7	2.8	2.3	3.2	4	3.9	4.4	3	4.7	5.1	3.3	3.9	4.5	3.9	4.4	4	1	1	3	1	1	7	20
85	0	1.7	2.8	2.3	3.2	4	3.9	4.4	3	4.7	5.1	3.3	3.9	4.5	3.9	4.4	5	1	1	1	1	1	6	19
85	0	1.7	2.8	2.3	3.2	4	3.9	4.4	3	4.7	5.1	3.3	3.9	4.5	3.9	4.4	6	1	1	1	1	1	6	18
85	1	1.7	2.8	2.3	3.2	4	3.9	4.4	3	4.7	5.1	3.3	3.9	4.5	3.9	4.4	2	1	1	3	1	1	6	17
85	1	1.7	2.8	2.3	3.2	4	3.9	4.4	3	4.7	5.1	3.3	3.9	4.5	3.9	4.4	3	1	1	1	1	1	5	16
85	0	1.7	2.8	2.3	3.2	4	3.9	4.4	3	4.7	5.1	3.3	3.9	4.5	3.9	4.4	4	1	1	1	1	1	5	15
85	1	1.7	2.8	2.3	3.2	4	3.9	4.4	3	4.7	5.1	3.3	3.9	4.5	3.9	4.4	2	1	1	1	1	1	4	14
85	1	1.7	2.8	2.3	3.2	4	3.9	4.4	3	4.7	5.1	3.3	3.9	4.5	3.9	4.4	3	1	1	5	1	1	4	13
85	1	1.7	2.8	2.3	3.2	4	3.9	4.4	3	4.7	5.1	3.3	3.9	4.5	3.9	4.4	3	1	1	1	1	1	3	12
85	0	1.7	2.8	2.3	3.2	4	3.9	4.4	3	4.7	5.1	3.3	3.9	4.5	3.9	4.4	3	1	1	1	1	1	3	11
85	0	1.7	2.8	2.3	3.2	4	3.9	4.4	3	4.7	5.1	3.3	3.9	4.5	3.9	4.4	4	3	1	1	1	1	3	10
85	0	1.7	2.8	2.3	3.2	4	3.9	4.4	3	4.7	5.1	3.3	3.9	4.5	3.9	4.4	5	5	2	1	1	1	2	9
85	0	1.7	2.8	2.3	3.2	4	3.9	4.4	3	4.7	5.1	3.3	3.9	4.5	3.9	4.4	3	1	1	3	1	1	2	8
85	0	1.7	2.8	2.3	3.2	4	3.9	4.4	3	4.7	5.1	3.3	3.9	4.5	3.9	4.4	4	1	1	5	1	2	2	7
85	0	1.7	2.8	2.3	3.2	4	3.9	4.4	3	4.7	5.1	3.3	3.9	4.5	3.9	4.4	5	1	1	1	1	1	2	6
85	0	1.7	2.8	2.3	3.2	4	3.9	4.4	3	4.7	5.1	3.3	3.9	4.5	3.9	4.4	3	1	1	3	2	1	2	5
85	0	1.7	2.8	2.3	3.2	4	3.9	4.4	3	4.7	5.1	3.3	3.9	4.5	3.9	4.4	6	2	2	2	1	1	2	4
85	0	1.7	2.8	2.3	3.2	4	3.9	4.4	3	4.7	5.1	3.3	3.9	4.5	3.9	4.4	2	1	4	5	3	3	1	3
85	0	1.7	2.8	2.3	3.2	4	3.9	4.4	3	4.7	5.1	3.3	3.9	4.5	3.9	4.4	3	1	1	1	1	1	1	2
85	0	1.7	2.8	2.3	3.2	4	3.9	4.4	3	4.7	5.1	3.3	3.9	4.5	3.9	4.4	4	1	1	1	1	1	1	1
86	0	1.8	3.5	3.3	1.3	5.8	4.1	4.6	3.8	5.2	2.8	5.3	1.9	4.7	4.1	3.6	1	5	5	5	4	4	7	17
86	0	1.8	3.5	3.3	1.3	5.8	4.1	4.6	3.8	5.2	2.8	5.3	1.9	4.7	4.1	3.6	5	2	4	3	4	4	7	16
86	0	1.8	3.5	3.3	1.3	5.8	4.1	4.6	3.8	5.2	2.8	5.3	1.9	4.7	4.1	3.6	1	6	6	4	4	4	6	15
86	0	1.8	3.5	3.3	1.3	5.8	4.1	4.6	3.8	5.2	2.8	5.3	1.9	4.7	4.1	3.6	2	4	4	2	2	3	6	14
86	1	1.8	3.5	3.3	1.3	5.8	4.1	4.6	3.8	5.2	2.8	5.3	1.9	4.7	4.1	3.6	4	4	1	5	3	4	5	13
86	0	1.8	3.5	3.3	1.3	5.8	4.1	4.6	3.8	5.2	2.8	5.3	1.9	4.7	4.1	3.6	1	4	4	4	4	4	4	12
86	0	1.8	3.5	3.3	1.3	5.8	4.1	4.6	3.8	5.2	2.8	5.3	1.9	4.7	4.1	3.6	5	2	2	5	5	5	4	11
86	0	1.8	3.5	3.3	1.3	5.8	4.1	4.6	3.8	5.2	2.8	5.3	1.9	4.7	4.1	3.6	4	1	5	5	5	5	3	10
86	0	1.8	3.5	3.3	1.3	5.8	4.1	4.6	3.8	5.2	2.8	5.3	1.9	4.7	4.1	3.6	5	1	1	2	2	2	3	9
86	0	1.8	3.5	3.3	1.3	5.8	4.1	4.6	3.8	5.2	2.8	5.3	1.9	4.7	4.1	3.6	3	3	1	3	4	4	3	8
86	1	1.8	3.5	3.3	1.3	5.8	4.1	4.6	3.8	5.2	2.8	5.3	1.9	4.7	4.1	3.6	4	1	1	5	4	3	2	7
86	1	1.8	3.5	3.3	1.3	5.8	4.1	4.6	3.8	5.2	2.8	5.3	1.9	4.7	4.1	3.6	4	1	1	3	3	2	2	6
86	1	1.8	3.5	3.3	1.3	5.8	4.1	4.6	3.8	5.2	2.8	5.3	1.9	4.7	4.1	3.6	4	1	3	1	5	2	2	5
86	0	1.8	3.5	3.3	1.3	5.8	4.1	4.6	3.8	5.2	2.8	5.3	1.9	4.7	4.1	3.6	2	5	5	4	4	5	1	4
86	1	1.8	3.5	3.3	1.3	5.8	4.1	4.6	3.8	5.2	2.8	5.3	1.9	4.7	4.1	3.6	4	1	1	5	4	4	1	3
86	0	1.8	3.5	3.3	1.3	5.8	4.1	4.6	3.8	5.2	2.8	5.3	1.9	4.7	4.1	3.6	5	1	1	2	2	1	1	2
86	0	1.8	3.5	3.3	1.3	5.8	4.1	4.6	3.8	5.2	2.8	5.3	1.9	4.7	4.1	3.6	1	1	1	5	3	5	1	1
89	0	1.7	3.5	2.8	3.7	4	3.3	4.2	3.8	3.2	2.6	4	1.9	2.8	3.4	3	5	3	2	3	3	3	7	28
89	0	1.7	3.5	2.8	3.7	4	3.3	4.2	3.8	3.2	2.6	4	1.9	2.8	3.4	3	6	2	2	5	6	4	7	27
89	0	1.7	3.5	2.8	3.7	4	3.3	4.2	3.8	3.2	2.6	4	1.9	2.8	3.4	3	6	3	2	3	3	2	7	26
89	0	1.7	3.5	2.8	3.7	4	3.3	4.2	3.8	3.2	2.6	4	1.9	2.8	3.4	3	2	2	5	6	5	2	7	25
89	0	1.7	3.5	2.8	3.7	4	3.3	4.2	3.8	3.2	2.6	4	1.9	2.8	3.4	3	6	1	1	5	4	4	6	24
89	0	1.7	3.5	2.8	3.7	4	3.3	4.2	3.8	3.2	2.6	4	1.9	2.8	3.4	3	6	3	3	4	4	4	6	23
89	0	1.7	3.5	2.8	3.7	4	3.3	4.2	3.8	3.2	2.6	4	1.9	2.8	3.4	3	5	3	1	5	3	4	6	22
89	0	1.7	3.5	2.8	3.7	4	3.3	4.2	3.8	3.2	2.6	4	1.9	2.8	3.4	3	4	4	4	4	4	4	6	21
89	0	1.7	3.5	2.8	3.7	4	3.3	4.2	3.8	3.2	2.6	4	1.9	2.8	3.4	3	6	1	1	5	3	4	5	20
89	0	1.7	3.5	2.8	3.7	4	3.3	4.2	3.8	3.2	2.6	4	1.9	2.8	3.4	3	7	1	1	5	3	4	5	19
89	0	1.7	3.5	2.8	3.7	4	3.3	4.2	3.8	3.2	2.6	4	1.9	2.8	3.4	3	5	1	3	3	2	1	5	18
89	0	1.7	3.5	2.8	3.7	4	3.3	4.2	3.8	3.2	2.6	4	1.9	2.8	3.4	3	7	1	1	4	3	4	4	17
89	0	1.7	3.5	2.8	3.7	4	3.3	4.2	3.8	3.2	2.6	4	1.9	2.8	3.4	3	6	1	2	6	4	4	4	16
89	0	1.7	3.5	2.8	3.7	4	3.3	4.2	3.8	3.2	2.6	4	1.9	2.8	3.4	3	6	1	3	2	1	1	4	15
89	1	1.7	3.5	2.8	3.7	4	3.3	4.2	3.8	3.2	2.6	4	1.9	2.8	3.4	3	5	2	2	2	2	2	4	14
89	0	1.7	3.5	2.8	3.7	4	3.3	4.2	3.8	3.2	2.6	4	1.9	2.8	3.4	3	4	4	4	4	4	4	4	13
89	0	1.7	3.5	2.8	3.7	4	3.3	4.2	3.8	3.2	2.6	4	1.9	2.8	3.4	3	6	1	1	1	1	1	3	12
89	0	1.7	3.5	2.8	3.7	4	3.3	4.2	3.8	3.2	2.6	4	1.9	2.8	3.4	3	5	1	1	2	1	1	3	11
89	0	1.7	3.5	2.8	3.7	4	3.3	4.2	3.8	3.2	2.6	4	1.9	2.8	3.4	3	5	4	2	5	5	2	3	10
89	0	1.7	3.5	2.8	3.7	4	3.3	4.2	3.8	3.2	2.6	4	1.9	2.8	3.4	3	5	3	3	3	5	2	3	9
89	0	1.7	3.5	2.8	3.7	4	3.3	4.2	3.8	3.2	2.6	4	1.9	2.8	3.4	3	6	1	1	4	5	5	2	8
89	0	1.7	3.5	2.8	3.7	4	3.3	4.2	3.8	3.2	2.6	4	1.9	2.8	3.4	3	5	2	2	2	2	2	2	7
89	0	1.7	3.5	2.8	3.7	4	3.3	4.2	3.8	3.2	2.6	4	1.9	2.8	3.4	3	6	1	1	5	4	4	2	6
89	0	1.7	3.5	2.8	3.7	4	3.3	4.2	3.8	3.2	2.6	4	1.9	2.8	3.4	3	6	1	1	1	1	1	1	5
89	0	1.7	3.5	2.8	3.7	4	3.3	4.2	3.8	3.2	2.6	4	1.9	2.8	3.4	3	5	2	2	2	2	1	1	4
89	0	1.7	3.5	2.8	3.7	4	3.3	4.2	3.8	3.2	2.6	4	1.9	2.8	3.4	3	5	2	5	2	1	1	1	3
89	0	1.7	3.5	2.8	3.7	4	3.3	4.2	3.8	3.2	2.6	4	1.9	2.8	3.4	3	6	1	1	3	3	2	1	2
89	0	1.7	3.5	2.8	3.7	4	3.3	4.2	3.8	3.2	2.6	4	1.9	2.8	3.4	3	4	1	1	5	6	6	1	1
90	0	2.3	1.3	2.7	2.5	4.4	4.9	4.6	4	4.3	2.2	4	1.4	4.2	3.4	3	5	3	4	5	5	4	7	31
90	0	2.3	1.3	2.7	2.5	4.4	4.9	4.6	4	4.3	2.2	4	1.4	4.2	3.4	3	3	3	3	2	2	2	7	30
90	0	2.3	1.3	2.7	2.5	4.4	4.9	4.6	4	4.3	2.2	4	1.4	4.2	3.4	3	4	3	3	5	4	4	7	29
90	0	2.3	1.3	2.7	2.5	4.4	4.9	4.6	4	4.3	2.2	4	1.4	4.2	3.4	3	6	3	3	2	2	2	6	28
90	0	2.3	1.3	2.7	2.5	4.4	4.9	4.6	4	4.3	2.2	4	1.4	4.2	3.4	3	4	4	5	5	4	3	6	27
90	0	2.3	1.3	2.7	2.5	4.4	4.9	4.6	4	4.3	2.2	4	1.4	4.2	3.4	3	4	5	5	2	2	2	6	26
90	0	2.3	1.3	2.7	2.5	4.4	4.9	4.6	4	4.3	2.2	4	1.4	4.2	3.4	3	4	4	4	6	5	5	5	25
90	0	2.3	1.3	2.7	2.5	4.4	4.9	4.6	4	4.3	2.2	4	1.4	4.2	3.4	3	4	4	4	5	5	5	5	24
90	0	2.3	1.3	2.7	2.5	4.4	4.9	4.6	4	4.3	2.2	4	1.4	4.2	3.4	3	5	2	2	2	2	2	5	23
90	0	2.3	1.3	2.7	2.5	4.4	4.9	4.6	4	4.3	2.2	4	1.4	4.2	3.4	3	3	2	2	3	2	2	5	22
90	0	2.3	1.3	2.7	2.5	4.4	4.9	4.6	4	4.3	2.2	4	1.4	4.2	3.4	3	5	2	2	3	2	2	4	21
90	0	2.3	1.3	2.7	2.5	4.4	4.9	4.6	4	4.3	2.2	4	1.4	4.2	3.4	3	4	4	4	4	3	2	4	20
90	0	2.3	1.3	2.7	2.5	4.4	4.9	4.6	4	4.3	2.2	4	1.4	4.2	3.4	3	4	4	5	7	7	5	4	19
90	0	2.3	1.3	2.7	2.5	4.4	4.9	4.6	4	4.3	2.2	4	1.4	4.2	3.4	3	4	2	2	2	2	2	4	18
90	0	2.3	1.3	2.7	2.5	4.4	4.9	4.6	4	4.3	2.2	4	1.4	4.2	3.4	3	5	2	2	2	2	2	4	17
90	0	2.3	1.3	2.7	2.5	4.4	4.9	4.6	4	4.3	2.2	4	1.4	4.2	3.4	3	4	4	4	5	5	5	4	16
90	0	2.3	1.3	2.7	2.5	4.4	4.9	4.6	4	4.3	2.2	4	1.4	4.2	3.4	3	6	2	2	2	2	2	3	15
90	0	2.3	1.3	2.7	2.5	4.4	4.9	4.6	4	4.3	2.2	4	1.4	4.2	3.4	3	5	2	2	2	2	2	3	14
90	0	2.3	1.3	2.7	2.5	4.4	4.9	4.6	4	4.3	2.2	4	1.4	4.2	3.4	3	4	2	2	6	6	4	3	13
90	0	2.3	1.3	2.7	2.5	4.4	4.9	4.6	4	4.3	2.2	4	1.4	4.2	3.4	3	2	2	2	5	4	2	3	12
90	0	2.3	1.3	2.7	2.5	4.4	4.9	4.6	4	4.3	2.2	4	1.4	4.2	3.4	3	2	2	2	7	5	5	3	11
90	0	2.3	1.3	2.7	2.5	4.4	4.9	4.6	4	4.3	2.2	4	1.4	4.2	3.4	3	2	5	6	6	6	6	2	10
90	0	2.3	1.3	2.7	2.5	4.4	4.9	4.6	4	4.3	2.2	4	1.4	4.2	3.4	3	5	1	1	2	2	1	2	9
90	1	2.3	1.3	2.7	2.5	4.4	4.9	4.6	4	4.3	2.2	4	1.4	4.2	3.4	3	3	1	2	6	4	4	2	8
90	0	2.3	1.3	2.7	2.5	4.4	4.9	4.6	4	4.3	2.2	4	1.4	4.2	3.4	3	4	4	4	4	4	4	2	7
90	0	2.3	1.3	2.7	2.5	4.4	4.9	4.6	4	4.3	2.2	4	1.4	4.2	3.4	3	3	3	3	6	5	3	1	6
90	0	2.3	1.3	2.7	2.5	4.4	4.9	4.6	4	4.3	2.2	4	1.4	4.2	3.4	3	3	3	3	6	6	4	1	5
90	0	2.3	1.3	2.7	2.5	4.4	4.9	4.6	4	4.3	2.2	4	1.4	4.2	3.4	3	1	7	7	4	4	4	1	4
90	0	2.3	1.3	2.7	2.5	4.4	4.9	4.6	4	4.3	2.2	4	1.4	4.2	3.4	3	2	1	1	7	6	4	1	3
90	1	2.3	1.3	2.7	2.5	4.4	4.9	4.6	4	4.3	2.2	4	1.4	4.2	3.4	3	5	1	1	4	4	1	1	2
90	0	2.3	1.3	2.7	2.5	4.4	4.9	4.6	4	4.3	2.2	4	1.4	4.2	3.4	3	1	2	4	6	6	6	1	1
91	0	3	4.7	4	2.8	4.4	4.9	6.6	3.8	4.8	4.7	4.6	2.6	4.5	4.4	4.4	2	3	5	5	5	6	7	18
91	1	3	4.7	4	2.8	4.4	4.9	6.6	3.8	4.8	4.7	4.6	2.6	4.5	4.4	4.4	4	2	4	2	2	2	7	17
91	1	3	4.7	4	2.8	4.4	4.9	6.6	3.8	4.8	4.7	4.6	2.6	4.5	4.4	4.4	4	4	5	7	7	7	6	16
91	0	3	4.7	4	2.8	4.4	4.9	6.6	3.8	4.8	4.7	4.6	2.6	4.5	4.4	4.4	6	3	4	3	3	2	6	15
91	1	3	4.7	4	2.8	4.4	4.9	6.6	3.8	4.8	4.7	4.6	2.6	4.5	4.4	4.4	7	1	1	1	1	1	6	14
91	0	3	4.7	4	2.8	4.4	4.9	6.6	3.8	4.8	4.7	4.6	2.6	4.5	4.4	4.4	5	3	7	7	7	7	5	13
91	1	3	4.7	4	2.8	4.4	4.9	6.6	3.8	4.8	4.7	4.6	2.6	4.5	4.4	4.4	5	4	4	4	1	2	5	12
91	0	3	4.7	4	2.8	4.4	4.9	6.6	3.8	4.8	4.7	4.6	2.6	4.5	4.4	4.4	2	5	7	4	2	2	4	11
91	1	3	4.7	4	2.8	4.4	4.9	6.6	3.8	4.8	4.7	4.6	2.6	4.5	4.4	4.4	3	5	7	4	1	2	3	10
91	0	3	4.7	4	2.8	4.4	4.9	6.6	3.8	4.8	4.7	4.6	2.6	4.5	4.4	4.4	2	6	6	1	1	1	3	9
91	0	3	4.7	4	2.8	4.4	4.9	6.6	3.8	4.8	4.7	4.6	2.6	4.5	4.4	4.4	1	6	6	1	1	1	3	8
91	0	3	4.7	4	2.8	4.4	4.9	6.6	3.8	4.8	4.7	4.6	2.6	4.5	4.4	4.4	6	1	5	1	1	1	2	7
91	0	3	4.7	4	2.8	4.4	4.9	6.6	3.8	4.8	4.7	4.6	2.6	4.5	4.4	4.4	6	5	7	4	4	5	2	6
91	0	3	4.7	4	2.8	4.4	4.9	6.6	3.8	4.8	4.7	4.6	2.6	4.5	4.4	4.4	6	6	7	2	1	1	1	5
91	0	3	4.7	4	2.8	4.4	4.9	6.6	3.8	4.8	4.7	4.6	2.6	4.5	4.4	4.4	1	4	6	6	6	5	1	4
91	0	3	4.7	4	2.8	4.4	4.9	6.6	3.8	4.8	4.7	4.6	2.6	4.5	4.4	4.4	5	3	2	5	5	4	1	3
91	0	3	4.7	4	2.8	4.4	4.9	6.6	3.8	4.8	4.7	4.6	2.6	4.5	4.4	4.4	3	3	5	6	5	7	1	2
91	1	3	4.7	4	2.8	4.4	4.9	6.6	3.8	4.8	4.7	4.6	2.6	4.5	4.4	4.4	3	6	7	1	1	1	1	1
92	0	2.3	4.3	3.3	3.8	2.4	5	5.8	3.8	4.5	3.8	5.2	2.9	4.3	4.1	4.3	4	2	5	1	1	1	7	26
92	0	2.3	4.3	3.3	3.8	2.4	5	5.8	3.8	4.5	3.8	5.2	2.9	4.3	4.1	4.3	5	3	5	2	2	2	7	25
92	0	2.3	4.3	3.3	3.8	2.4	5	5.8	3.8	4.5	3.8	5.2	2.9	4.3	4.1	4.3	2	2	3	5	5	4	7	24
92	0	2.3	4.3	3.3	3.8	2.4	5	5.8	3.8	4.5	3.8	5.2	2.9	4.3	4.1	4.3	5	3	2	1	1	1	7	23
92	0	2.3	4.3	3.3	3.8	2.4	5	5.8	3.8	4.5	3.8	5.2	2.9	4.3	4.1	4.3	5	2	2	2	2	2	6	22
92	0	2.3	4.3	3.3	3.8	2.4	5	5.8	3.8	4.5	3.8	5.2	2.9	4.3	4.1	4.3	3	2	2	2	2	2	6	21
92	1	2.3	4.3	3.3	3.8	2.4	5	5.8	3.8	4.5	3.8	5.2	2.9	4.3	4.1	4.3	4	2	3	2	2	2	6	20
92	0	2.3	4.3	3.3	3.8	2.4	5	5.8	3.8	4.5	3.8	5.2	2.9	4.3	4.1	4.3	4	2	2	2	2	2	5	19
92	0	2.3	4.3	3.3	3.8	2.4	5	5.8	3.8	4.5	3.8	5.2	2.9	4.3	4.1	4.3	2	2	2	2	2	2	5	18
92	0	2.3	4.3	3.3	3.8	2.4	5	5.8	3.8	4.5	3.8	5.2	2.9	4.3	4.1	4.3	5	2	2	3	3	3	5	17
92	0	2.3	4.3	3.3	3.8	2.4	5	5.8	3.8	4.5	3.8	5.2	2.9	4.3	4.1	4.3	5	2	2	2	2	3	5	16
92	0	2.3	4.3	3.3	3.8	2.4	5	5.8	3.8	4.5	3.8	5.2	2.9	4.3	4.1	4.3	4	2	3	1	1	1	5	15
92	0	2.3	4.3	3.3	3.8	2.4	5	5.8	3.8	4.5	3.8	5.2	2.9	4.3	4.1	4.3	5	2	2	2	2	2	4	14
92	1	2.3	4.3	3.3	3.8	2.4	5	5.8	3.8	4.5	3.8	5.2	2.9	4.3	4.1	4.3	3	3	3	1	1	1	4	13
92	0	2.3	4.3	3.3	3.8	2.4	5	5.8	3.8	4.5	3.8	5.2	2.9	4.3	4.1	4.3	2	2	2	2	2	2	4	12
92	0	2.3	4.3	3.3	3.8	2.4	5	5.8	3.8	4.5	3.8	5.2	2.9	4.3	4.1	4.3	2	2	4	3	2	2	3	11
92	0	2.3	4.3	3.3	3.8	2.4	5	5.8	3.8	4.5	3.8	5.2	2.9	4.3	4.1	4.3	2	3	2	3	2	2	3	10
92	0	2.3	4.3	3.3	3.8	2.4	5	5.8	3.8	4.5	3.8	5.2	2.9	4.3	4.1	4.3	2	2	2	5	5	4	3	9
92	0	2.3	4.3	3.3	3.8	2.4	5	5.8	3.8	4.5	3.8	5.2	2.9	4.3	4.1	4.3	4	2	2	1	1	1	2	8
92	0	2.3	4.3	3.3	3.8	2.4	5	5.8	3.8	4.5	3.8	5.2	2.9	4.3	4.1	4.3	3	2	2	4	4	4	2	7
92	1	2.3	4.3	3.3	3.8	2.4	5	5.8	3.8	4.5	3.8	5.2	2.9	4.3	4.1	4.3	3	3	2	2	2	2	2	6
92	0	2.3	4.3	3.3	3.8	2.4	5	5.8	3.8	4.5	3.8	5.2	2.9	4.3	4.1	4.3	3	3	3	3	3	3	2	5
92	1	2.3	4.3	3.3	3.8	2.4	5	5.8	3.8	4.5	3.8	5.2	2.9	4.3	4.1	4.3	5	3	2	3	2	2	1	4
92	0	2.3	4.3	3.3	3.8	2.4	5	5.8	3.8	4.5	3.8	5.2	2.9	4.3	4.1	4.3	2	2	2	6	5	4	1	3
92	1	2.3	4.3	3.3	3.8	2.4	5	5.8	3.8	4.5	3.8	5.2	2.9	4.3	4.1	4.3	5	2	2	2	2	1	1	2
92	0	2.3	4.3	3.3	3.8	2.4	5	5.8	3.8	4.5	3.8	5.2	2.9	4.3	4.1	4.3	3	2	3	5	5	5	1	1
93	0	1.3	1.7	2.2	2.5	6.2	5.4	1.6	5.3	5.2	2.6	3.7	2	5	3.9	3.1	6	1	1	1	1	1	7	17
93	0	1.3	1.7	2.2	2.5	6.2	5.4	1.6	5.3	5.2	2.6	3.7	2	5	3.9	3.1	2	1	1	7	7	6	7	16
93	0	1.3	1.7	2.2	2.5	6.2	5.4	1.6	5.3	5.2	2.6	3.7	2	5	3.9	3.1	5	1	1	1	1	1	5	15
93	0	1.3	1.7	2.2	2.5	6.2	5.4	1.6	5.3	5.2	2.6	3.7	2	5	3.9	3.1	4	1	1	1	1	1	5	14
93	0	1.3	1.7	2.2	2.5	6.2	5.4	1.6	5.3	5.2	2.6	3.7	2	5	3.9	3.1	6	1	1	1	1	1	5	13
93	0	1.3	1.7	2.2	2.5	6.2	5.4	1.6	5.3	5.2	2.6	3.7	2	5	3.9	3.1	7	1	1	1	1	1	5	12
93	1	1.3	1.7	2.2	2.5	6.2	5.4	1.6	5.3	5.2	2.6	3.7	2	5	3.9	3.1	5	1	1	1	1	1	4	11
93	1	1.3	1.7	2.2	2.5	6.2	5.4	1.6	5.3	5.2	2.6	3.7	2	5	3.9	3.1	2	2	2	6	6	6	4	10
93	0	1.3	1.7	2.2	2.5	6.2	5.4	1.6	5.3	5.2	2.6	3.7	2	5	3.9	3.1	2	2	2	2	2	2	4	9
93	0	1.3	1.7	2.2	2.5	6.2	5.4	1.6	5.3	5.2	2.6	3.7	2	5	3.9	3.1	7	7	1	1	1	1	4	8
93	1	1.3	1.7	2.2	2.5	6.2	5.4	1.6	5.3	5.2	2.6	3.7	2	5	3.9	3.1	5	1	1	6	6	6	4	7
93	0	1.3	1.7	2.2	2.5	6.2	5.4	1.6	5.3	5.2	2.6	3.7	2	5	3.9	3.1	5	1	1	1	1	1	2	6
93	0	1.3	1.7	2.2	2.5	6.2	5.4	1.6	5.3	5.2	2.6	3.7	2	5	3.9	3.1	6	1	1	1	1	1	2	5
93	0	1.3	1.7	2.2	2.5	6.2	5.4	1.6	5.3	5.2	2.6	3.7	2	5	3.9	3.1	4	1	1	1	1	1	1	4
93	0	1.3	1.7	2.2	2.5	6.2	5.4	1.6	5.3	5.2	2.6	3.7	2	5	3.9	3.1	4	1	1	5	5	3	1	3
93	0	1.3	1.7	2.2	2.5	6.2	5.4	1.6	5.3	5.2	2.6	3.7	2	5	3.9	3.1	4	1	1	6	6	5	1	2
93	0	1.3	1.7	2.2	2.5	6.2	5.4	1.6	5.3	5.2	2.6	3.7	2	5	3.9	3.1	6	1	1	1	1	1	1	1
94	1	2.2	1.5	1.7	3.3	5.2	2.4	1.4	4.5	3.5	4.6	4.2	5.1	5.2	5.7	4.9	5	1	1	1	1	1	5	25
94	1	2.2	1.5	1.7	3.3	5.2	2.4	1.4	4.5	3.5	4.6	4.2	5.1	5.2	5.7	4.9	2	1	1	1	1	1	5	24
94	1	2.2	1.5	1.7	3.3	5.2	2.4	1.4	4.5	3.5	4.6	4.2	5.1	5.2	5.7	4.9	2	1	1	1	1	1	5	23
94	1	2.2	1.5	1.7	3.3	5.2	2.4	1.4	4.5	3.5	4.6	4.2	5.1	5.2	5.7	4.9	6	1	1	6	1	1	5	22
94	0	2.2	1.5	1.7	3.3	5.2	2.4	1.4	4.5	3.5	4.6	4.2	5.1	5.2	5.7	4.9	1	1	1	1	1	1	5	21
94	0	2.2	1.5	1.7	3.3	5.2	2.4	1.4	4.5	3.5	4.6	4.2	5.1	5.2	5.7	4.9	1	1	1	1	1	1	4	20
94	1	2.2	1.5	1.7	3.3	5.2	2.4	1.4	4.5	3.5	4.6	4.2	5.1	5.2	5.7	4.9	1	5	1	1	1	1	4	19
94	0	2.2	1.5	1.7	3.3	5.2	2.4	1.4	4.5	3.5	4.6	4.2	5.1	5.2	5.7	4.9	1	1	1	1	1	1	4	18
94	0	2.2	1.5	1.7	3.3	5.2	2.4	1.4	4.5	3.5	4.6	4.2	5.1	5.2	5.7	4.9	1	1	1	1	1	1	4	17
94	0	2.2	1.5	1.7	3.3	5.2	2.4	1.4	4.5	3.5	4.6	4.2	5.1	5.2	5.7	4.9	4	1	1	1	1	1	3	16
94	0	2.2	1.5	1.7	3.3	5.2	2.4	1.4	4.5	3.5	4.6	4.2	5.1	5.2	5.7	4.9	2	1	1	1	1	1	3	15
94	1	2.2	1.5	1.7	3.3	5.2	2.4	1.4	4.5	3.5	4.6	4.2	5.1	5.2	5.7	4.9	6	1	1	1	1	1	3	14
94	0	2.2	1.5	1.7	3.3	5.2	2.4	1.4	4.5	3.5	4.6	4.2	5.1	5.2	5.7	4.9	1	1	1	7	1	1	3	13
94	1	2.2	1.5	1.7	3.3	5.2	2.4	1.4	4.5	3.5	4.6	4.2	5.1	5.2	5.7	4.9	5	1	1	1	1	1	3	12
94	0	2.2	1.5	1.7	3.3	5.2	2.4	1.4	4.5	3.5	4.6	4.2	5.1	5.2	5.7	4.9	1	1	1	1	1	1	2	11
94	1	2.2	1.5	1.7	3.3	5.2	2.4	1.4	4.5	3.5	4.6	4.2	5.1	5.2	5.7	4.9	2	2	1	1	1	1	2	10
94	1	2.2	1.5	1.7	3.3	5.2	2.4	1.4	4.5	3.5	4.6	4.2	5.1	5.2	5.7	4.9	5	1	1	1	1	1	2	9
94	1	2.2	1.5	1.7	3.3	5.2	2.4	1.4	4.5	3.5	4.6	4.2	5.1	5.2	5.7	4.9	2	1	1	5	1	5	2	8
94	1	2.2	1.5	1.7	3.3	5.2	2.4	1.4	4.5	3.5	4.6	4.2	5.1	5.2	5.7	4.9	2	1	1	1	1	1	2	7
94	0	2.2	1.5	1.7	3.3	5.2	2.4	1.4	4.5	3.5	4.6	4.2	5.1	5.2	5.7	4.9	2	1	1	1	1	1	1	6
94	0	2.2	1.5	1.7	3.3	5.2	2.4	1.4	4.5	3.5	4.6	4.2	5.1	5.2	5.7	4.9	1	1	1	7	1	6	1	5
94	0	2.2	1.5	1.7	3.3	5.2	2.4	1.4	4.5	3.5	4.6	4.2	5.1	5.2	5.7	4.9	2	2	2	5	1	1	1	4
94	0	2.2	1.5	1.7	3.3	5.2	2.4	1.4	4.5	3.5	4.6	4.2	5.1	5.2	5.7	4.9	1	1	1	1	1	1	1	3
94	0	2.2	1.5	1.7	3.3	5.2	2.4	1.4	4.5	3.5	4.6	4.2	5.1	5.2	5.7	4.9	3	1	1	1	1	1	1	2
94	0	2.2	1.5	1.7	3.3	5.2	2.4	1.4	4.5	3.5	4.6	4.2	5.1	5.2	5.7	4.9	1	1	1	1	1	1	1	1
95	0	3.8	2	3.7	2.3	4.8	2.1	5.2	4.5	4.2	5.3	5.3	4	4.7	4.9	5.1	4	2	3	3	3	3	7	25
95	0	3.8	2	3.7	2.3	4.8	2.1	5.2	4.5	4.2	5.3	5.3	4	4.7	4.9	5.1	4	2	3	5	3	3	7	24
95	1	3.8	2	3.7	2.3	4.8	2.1	5.2	4.5	4.2	5.3	5.3	4	4.7	4.9	5.1	4	3	5	2	2	2	7	23
95	0	3.8	2	3.7	2.3	4.8	2.1	5.2	4.5	4.2	5.3	5.3	4	4.7	4.9	5.1	4	3	3	3	3	3	6	22
95	0	3.8	2	3.7	2.3	4.8	2.1	5.2	4.5	4.2	5.3	5.3	4	4.7	4.9	5.1	4	2	2	3	3	3	6	21
95	0	3.8	2	3.7	2.3	4.8	2.1	5.2	4.5	4.2	5.3	5.3	4	4.7	4.9	5.1	3	3	2	2	2	2	5	20
95	0	3.8	2	3.7	2.3	4.8	2.1	5.2	4.5	4.2	5.3	5.3	4	4.7	4.9	5.1	5	2	2	3	2	2	5	19
95	0	3.8	2	3.7	2.3	4.8	2.1	5.2	4.5	4.2	5.3	5.3	4	4.7	4.9	5.1	4	2	5	2	2	2	5	18
95	1	3.8	2	3.7	2.3	4.8	2.1	5.2	4.5	4.2	5.3	5.3	4	4.7	4.9	5.1	3	1	1	5	3	2	4	17
95	0	3.8	2	3.7	2.3	4.8	2.1	5.2	4.5	4.2	5.3	5.3	4	4.7	4.9	5.1	4	2	2	5	5	4	4	16
95	0	3.8	2	3.7	2.3	4.8	2.1	5.2	4.5	4.2	5.3	5.3	4	4.7	4.9	5.1	3	2	2	2	2	2	4	15
95	1	3.8	2	3.7	2.3	4.8	2.1	5.2	4.5	4.2	5.3	5.3	4	4.7	4.9	5.1	4	2	2	2	2	2	4	14
95	0	3.8	2	3.7	2.3	4.8	2.1	5.2	4.5	4.2	5.3	5.3	4	4.7	4.9	5.1	3	2	2	1	1	1	3	13
95	0	3.8	2	3.7	2.3	4.8	2.1	5.2	4.5	4.2	5.3	5.3	4	4.7	4.9	5.1	4	2	3	6	4	3	3	12
95	0	3.8	2	3.7	2.3	4.8	2.1	5.2	4.5	4.2	5.3	5.3	4	4.7	4.9	5.1	3	3	5	2	2	2	3	11
95	0	3.8	2	3.7	2.3	4.8	2.1	5.2	4.5	4.2	5.3	5.3	4	4.7	4.9	5.1	4	3	4	2	2	5	3	10
95	1	3.8	2	3.7	2.3	4.8	2.1	5.2	4.5	4.2	5.3	5.3	4	4.7	4.9	5.1	4	2	2	1	1	1	2	9
95	0	3.8	2	3.7	2.3	4.8	2.1	5.2	4.5	4.2	5.3	5.3	4	4.7	4.9	5.1	3	2	2	2	2	2	2	8
95	0	3.8	2	3.7	2.3	4.8	2.1	5.2	4.5	4.2	5.3	5.3	4	4.7	4.9	5.1	2	2	2	2	2	2	2	7
95	0	3.8	2	3.7	2.3	4.8	2.1	5.2	4.5	4.2	5.3	5.3	4	4.7	4.9	5.1	4	2	2	1	1	1	1	6
95	0	3.8	2	3.7	2.3	4.8	2.1	5.2	4.5	4.2	5.3	5.3	4	4.7	4.9	5.1	4	2	2	1	1	1	1	5
95	1	3.8	2	3.7	2.3	4.8	2.1	5.2	4.5	4.2	5.3	5.3	4	4.7	4.9	5.1	4	2	2	2	2	2	1	4
95	0	3.8	2	3.7	2.3	4.8	2.1	5.2	4.5	4.2	5.3	5.3	4	4.7	4.9	5.1	4	2	3	2	3	3	1	3
95	0	3.8	2	3.7	2.3	4.8	2.1	5.2	4.5	4.2	5.3	5.3	4	4.7	4.9	5.1	4	3	2	3	2	2	1	2
95	0	3.8	2	3.7	2.3	4.8	2.1	5.2	4.5	4.2	5.3	5.3	4	4.7	4.9	5.1	1	4	7	5	4	5	1	1
96	1	2.3	4.3	3.3	1.3	5	5.3	4.6	3.7	6.2	2.2	3.8	2.1	5.2	3.1	2.7	5	1	3	5	3	3	7	21
96	0	2.3	4.3	3.3	1.3	5	5.3	4.6	3.7	6.2	2.2	3.8	2.1	5.2	3.1	2.7	1	5	6	5	6	5	7	20
96	1	2.3	4.3	3.3	1.3	5	5.3	4.6	3.7	6.2	2.2	3.8	2.1	5.2	3.1	2.7	2	1	1	2	1	1	7	19
96	0	2.3	4.3	3.3	1.3	5	5.3	4.6	3.7	6.2	2.2	3.8	2.1	5.2	3.1	2.7	2	2	3	6	6	3	6	18
96	0	2.3	4.3	3.3	1.3	5	5.3	4.6	3.7	6.2	2.2	3.8	2.1	5.2	3.1	2.7	5	2	3	2	5	3	6	17
96	0	2.3	4.3	3.3	1.3	5	5.3	4.6	3.7	6.2	2.2	3.8	2.1	5.2	3.1	2.7	1	1	4	1	1	1	6	16
96	0	2.3	4.3	3.3	1.3	5	5.3	4.6	3.7	6.2	2.2	3.8	2.1	5.2	3.1	2.7	1	1	5	1	1	1	6	15
96	0	2.3	4.3	3.3	1.3	5	5.3	4.6	3.7	6.2	2.2	3.8	2.1	5.2	3.1	2.7	1	1	2	2	2	2	5	14
96	0	2.3	4.3	3.3	1.3	5	5.3	4.6	3.7	6.2	2.2	3.8	2.1	5.2	3.1	2.7	5	1	1	1	1	1	5	13
96	0	2.3	4.3	3.3	1.3	5	5.3	4.6	3.7	6.2	2.2	3.8	2.1	5.2	3.1	2.7	2	1	1	1	1	1	4	12
96	0	2.3	4.3	3.3	1.3	5	5.3	4.6	3.7	6.2	2.2	3.8	2.1	5.2	3.1	2.7	1	1	1	1	1	1	4	11
96	0	2.3	4.3	3.3	1.3	5	5.3	4.6	3.7	6.2	2.2	3.8	2.1	5.2	3.1	2.7	1	1	1	1	1	1	4	10
96	0	2.3	4.3	3.3	1.3	5	5.3	4.6	3.7	6.2	2.2	3.8	2.1	5.2	3.1	2.7	2	1	5	3	2	2	3	9
96	1	2.3	4.3	3.3	1.3	5	5.3	4.6	3.7	6.2	2.2	3.8	2.1	5.2	3.1	2.7	2	1	2	2	1	1	3	8
96	0	2.3	4.3	3.3	1.3	5	5.3	4.6	3.7	6.2	2.2	3.8	2.1	5.2	3.1	2.7	5	1	1	5	2	2	3	7
96	0	2.3	4.3	3.3	1.3	5	5.3	4.6	3.7	6.2	2.2	3.8	2.1	5.2	3.1	2.7	1	1	5	5	1	1	2	6
96	0	2.3	4.3	3.3	1.3	5	5.3	4.6	3.7	6.2	2.2	3.8	2.1	5.2	3.1	2.7	1	1	5	5	3	5	2	5
96	0	2.3	4.3	3.3	1.3	5	5.3	4.6	3.7	6.2	2.2	3.8	2.1	5.2	3.1	2.7	2	2	1	1	1	1	2	4
96	0	2.3	4.3	3.3	1.3	5	5.3	4.6	3.7	6.2	2.2	3.8	2.1	5.2	3.1	2.7	5	2	1	1	1	1	1	3
96	0	2.3	4.3	3.3	1.3	5	5.3	4.6	3.7	6.2	2.2	3.8	2.1	5.2	3.1	2.7	1	1	1	2	1	1	1	2
96	0	2.3	4.3	3.3	1.3	5	5.3	4.6	3.7	6.2	2.2	3.8	2.1	5.2	3.1	2.7	1	1	1	4	1	1	1	1
97	0	1.3	3.2	4.2	1.2	5.4	6	5.4	5.5	7	4.4	6.1	6.1	4.3	4.3	5.3	4	1	1	1	1	1	7	10
97	1	1.3	3.2	4.2	1.2	5.4	6	5.4	5.5	7	4.4	6.1	6.1	4.3	4.3	5.3	4	1	5	1	1	1	7	9
97	0	1.3	3.2	4.2	1.2	5.4	6	5.4	5.5	7	4.4	6.1	6.1	4.3	4.3	5.3	4	1	1	1	1	1	7	8
97	0	1.3	3.2	4.2	1.2	5.4	6	5.4	5.5	7	4.4	6.1	6.1	4.3	4.3	5.3	4	1	1	1	1	1	6	7
97	1	1.3	3.2	4.2	1.2	5.4	6	5.4	5.5	7	4.4	6.1	6.1	4.3	4.3	5.3	4	1	1	1	1	1	6	6
97	0	1.3	3.2	4.2	1.2	5.4	6	5.4	5.5	7	4.4	6.1	6.1	4.3	4.3	5.3	7	1	1	1	1	1	5	5
97	1	1.3	3.2	4.2	1.2	5.4	6	5.4	5.5	7	4.4	6.1	6.1	4.3	4.3	5.3	4	1	1	7	1	1	4	4
97	1	1.3	3.2	4.2	1.2	5.4	6	5.4	5.5	7	4.4	6.1	6.1	4.3	4.3	5.3	4	1	1	1	1	1	3	3
97	1	1.3	3.2	4.2	1.2	5.4	6	5.4	5.5	7	4.4	6.1	6.1	4.3	4.3	5.3	4	1	4	7	7	7	1	2
97	0	1.3	3.2	4.2	1.2	5.4	6	5.4	5.5	7	4.4	6.1	6.1	4.3	4.3	5.3	4	1	1	1	1	1	1	1
98	0	2.8	3	3.5	2	5.4	2.4	4.8	4.5	4.5	4.2	4.4	3.4	4.7	4.9	4.4	2	1	3	3	3	2	7	15
98	1	2.8	3	3.5	2	5.4	2.4	4.8	4.5	4.5	4.2	4.4	3.4	4.7	4.9	4.4	5	1	1	1	1	1	7	14
98	0	2.8	3	3.5	2	5.4	2.4	4.8	4.5	4.5	4.2	4.4	3.4	4.7	4.9	4.4	3	2	2	5	1	1	6	13
98	0	2.8	3	3.5	2	5.4	2.4	4.8	4.5	4.5	4.2	4.4	3.4	4.7	4.9	4.4	1	2	5	2	2	2	5	12
98	1	2.8	3	3.5	2	5.4	2.4	4.8	4.5	4.5	4.2	4.4	3.4	4.7	4.9	4.4	3	2	2	2	2	2	5	11
98	0	2.8	3	3.5	2	5.4	2.4	4.8	4.5	4.5	4.2	4.4	3.4	4.7	4.9	4.4	2	2	5	2	2	2	4	10
98	1	2.8	3	3.5	2	5.4	2.4	4.8	4.5	4.5	4.2	4.4	3.4	4.7	4.9	4.4	4	2	5	3	6	5	4	9
98	0	2.8	3	3.5	2	5.4	2.4	4.8	4.5	4.5	4.2	4.4	3.4	4.7	4.9	4.4	3	2	2	6	5	5	3	8
98	1	2.8	3	3.5	2	5.4	2.4	4.8	4.5	4.5	4.2	4.4	3.4	4.7	4.9	4.4	4	4	4	2	2	2	3	7
98	0	2.8	3	3.5	2	5.4	2.4	4.8	4.5	4.5	4.2	4.4	3.4	4.7	4.9	4.4	5	2	2	2	2	2	2	6
98	0	2.8	3	3.5	2	5.4	2.4	4.8	4.5	4.5	4.2	4.4	3.4	4.7	4.9	4.4	6	1	1	3	2	2	2	5
98	1	2.8	3	3.5	2	5.4	2.4	4.8	4.5	4.5	4.2	4.4	3.4	4.7	4.9	4.4	4	3	4	2	2	2	2	4
98	1	2.8	3	3.5	2	5.4	2.4	4.8	4.5	4.5	4.2	4.4	3.4	4.7	4.9	4.4	2	2	5	4	3	3	1	3
98	0	2.8	3	3.5	2	5.4	2.4	4.8	4.5	4.5	4.2	4.4	3.4	4.7	4.9	4.4	4	2	2	6	5	5	1	2
98	0	2.8	3	3.5	2	5.4	2.4	4.8	4.5	4.5	4.2	4.4	3.4	4.7	4.9	4.4	2	1	2	5	5	2	1	1
99	0	4.5	4	3	2.7	4.4	5.7	6.6	4.2	5.2	2.4	3.6	1.7	3.8	3.3	2.7	5	5	3	2	1	1	7	36
99	0	4.5	4	3	2.7	4.4	5.7	6.6	4.2	5.2	2.4	3.6	1.7	3.8	3.3	2.7	5	5	3	2	2	1	7	35
99	0	4.5	4	3	2.7	4.4	5.7	6.6	4.2	5.2	2.4	3.6	1.7	3.8	3.3	2.7	1	1	5	5	5	5	7	34
99	0	4.5	4	3	2.7	4.4	5.7	6.6	4.2	5.2	2.4	3.6	1.7	3.8	3.3	2.7	2	2	5	5	5	5	7	33
99	0	4.5	4	3	2.7	4.4	5.7	6.6	4.2	5.2	2.4	3.6	1.7	3.8	3.3	2.7	2	1	6	6	6	6	7	32
99	0	4.5	4	3	2.7	4.4	5.7	6.6	4.2	5.2	2.4	3.6	1.7	3.8	3.3	2.7	2	2	5	5	5	3	7	31
99	0	4.5	4	3	2.7	4.4	5.7	6.6	4.2	5.2	2.4	3.6	1.7	3.8	3.3	2.7	5	5	2	2	2	2	6	30
99	0	4.5	4	3	2.7	4.4	5.7	6.6	4.2	5.2	2.4	3.6	1.7	3.8	3.3	2.7	1	7	1	1	1	1	6	29
99	1	4.5	4	3	2.7	4.4	5.7	6.6	4.2	5.2	2.4	3.6	1.7	3.8	3.3	2.7	2	1	1	5	5	5	6	28
99	1	4.5	4	3	2.7	4.4	5.7	6.6	4.2	5.2	2.4	3.6	1.7	3.8	3.3	2.7	1	1	5	5	5	5	6	27
99	0	4.5	4	3	2.7	4.4	5.7	6.6	4.2	5.2	2.4	3.6	1.7	3.8	3.3	2.7	2	2	5	2	2	1	6	26
99	1	4.5	4	3	2.7	4.4	5.7	6.6	4.2	5.2	2.4	3.6	1.7	3.8	3.3	2.7	2	1	5	5	5	3	5	25
99	1	4.5	4	3	2.7	4.4	5.7	6.6	4.2	5.2	2.4	3.6	1.7	3.8	3.3	2.7	2	2	2	2	2	2	5	24
99	0	4.5	4	3	2.7	4.4	5.7	6.6	4.2	5.2	2.4	3.6	1.7	3.8	3.3	2.7	2	2	5	1	1	1	5	23
99	0	4.5	4	3	2.7	4.4	5.7	6.6	4.2	5.2	2.4	3.6	1.7	3.8	3.3	2.7	2	2	2	1	1	1	5	22
99	0	4.5	4	3	2.7	4.4	5.7	6.6	4.2	5.2	2.4	3.6	1.7	3.8	3.3	2.7	2	1	2	5	5	4	5	21
99	0	4.5	4	3	2.7	4.4	5.7	6.6	4.2	5.2	2.4	3.6	1.7	3.8	3.3	2.7	2	2	2	2	1	1	4	20
99	0	4.5	4	3	2.7	4.4	5.7	6.6	4.2	5.2	2.4	3.6	1.7	3.8	3.3	2.7	2	2	1	1	1	1	4	19
99	0	4.5	4	3	2.7	4.4	5.7	6.6	4.2	5.2	2.4	3.6	1.7	3.8	3.3	2.7	1	1	5	2	2	2	4	18
99	0	4.5	4	3	2.7	4.4	5.7	6.6	4.2	5.2	2.4	3.6	1.7	3.8	3.3	2.7	2	2	2	1	1	1	3	17
99	0	4.5	4	3	2.7	4.4	5.7	6.6	4.2	5.2	2.4	3.6	1.7	3.8	3.3	2.7	5	1	1	5	5	5	3	16
99	0	4.5	4	3	2.7	4.4	5.7	6.6	4.2	5.2	2.4	3.6	1.7	3.8	3.3	2.7	2	2	2	7	7	7	3	15
99	0	4.5	4	3	2.7	4.4	5.7	6.6	4.2	5.2	2.4	3.6	1.7	3.8	3.3	2.7	5	1	1	1	1	1	3	14
99	0	4.5	4	3	2.7	4.4	5.7	6.6	4.2	5.2	2.4	3.6	1.7	3.8	3.3	2.7	1	1	1	1	1	1	3	13
99	0	4.5	4	3	2.7	4.4	5.7	6.6	4.2	5.2	2.4	3.6	1.7	3.8	3.3	2.7	1	1	1	1	1	1	2	12
99	0	4.5	4	3	2.7	4.4	5.7	6.6	4.2	5.2	2.4	3.6	1.7	3.8	3.3	2.7	4	1	1	1	1	1	2	11
99	1	4.5	4	3	2.7	4.4	5.7	6.6	4.2	5.2	2.4	3.6	1.7	3.8	3.3	2.7	1	1	1	1	1	1	2	10
99	1	4.5	4	3	2.7	4.4	5.7	6.6	4.2	5.2	2.4	3.6	1.7	3.8	3.3	2.7	2	1	2	5	5	5	2	9
99	1	4.5	4	3	2.7	4.4	5.7	6.6	4.2	5.2	2.4	3.6	1.7	3.8	3.3	2.7	2	2	2	6	6	5	2	8
99	0	4.5	4	3	2.7	4.4	5.7	6.6	4.2	5.2	2.4	3.6	1.7	3.8	3.3	2.7	2	1	1	1	1	1	2	7
99	0	4.5	4	3	2.7	4.4	5.7	6.6	4.2	5.2	2.4	3.6	1.7	3.8	3.3	2.7	2	3	5	5	5	5	1	6
99	0	4.5	4	3	2.7	4.4	5.7	6.6	4.2	5.2	2.4	3.6	1.7	3.8	3.3	2.7	2	2	5	3	3	2	1	5
99	0	4.5	4	3	2.7	4.4	5.7	6.6	4.2	5.2	2.4	3.6	1.7	3.8	3.3	2.7	6	2	2	1	1	1	1	4
99	0	4.5	4	3	2.7	4.4	5.7	6.6	4.2	5.2	2.4	3.6	1.7	3.8	3.3	2.7	5	1	5	1	1	1	1	3
99	0	4.5	4	3	2.7	4.4	5.7	6.6	4.2	5.2	2.4	3.6	1.7	3.8	3.3	2.7	2	2	2	7	6	6	1	2
99	0	4.5	4	3	2.7	4.4	5.7	6.6	4.2	5.2	2.4	3.6	1.7	3.8	3.3	2.7	5	1	1	5	3	2	1	1
100	0	1.7	4	2.2	3.7	5.6	4.7	3.4	3	3	2.4	5.9	4.6	4.7	3.7	3.9	5	1	2	1	1	1	7	29
100	0	1.7	4	2.2	3.7	5.6	4.7	3.4	3	3	2.4	5.9	4.6	4.7	3.7	3.9	5	1	2	5	2	5	7	28
100	0	1.7	4	2.2	3.7	5.6	4.7	3.4	3	3	2.4	5.9	4.6	4.7	3.7	3.9	3	1	2	1	1	1	7	27
100	0	1.7	4	2.2	3.7	5.6	4.7	3.4	3	3	2.4	5.9	4.6	4.7	3.7	3.9	3	5	6	5	6	5	7	26
100	0	1.7	4	2.2	3.7	5.6	4.7	3.4	3	3	2.4	5.9	4.6	4.7	3.7	3.9	5	1	5	2	1	1	6	25
100	0	1.7	4	2.2	3.7	5.6	4.7	3.4	3	3	2.4	5.9	4.6	4.7	3.7	3.9	5	1	2	5	1	3	6	24
100	0	1.7	4	2.2	3.7	5.6	4.7	3.4	3	3	2.4	5.9	4.6	4.7	3.7	3.9	2	5	4	1	1	1	6	23
100	0	1.7	4	2.2	3.7	5.6	4.7	3.4	3	3	2.4	5.9	4.6	4.7	3.7	3.9	5	1	1	1	1	1	6	22
100	0	1.7	4	2.2	3.7	5.6	4.7	3.4	3	3	2.4	5.9	4.6	4.7	3.7	3.9	3	1	5	5	6	5	5	21
100	0	1.7	4	2.2	3.7	5.6	4.7	3.4	3	3	2.4	5.9	4.6	4.7	3.7	3.9	6	1	3	1	1	1	5	20
100	0	1.7	4	2.2	3.7	5.6	4.7	3.4	3	3	2.4	5.9	4.6	4.7	3.7	3.9	2	1	5	1	1	1	5	19
100	0	1.7	4	2.2	3.7	5.6	4.7	3.4	3	3	2.4	5.9	4.6	4.7	3.7	3.9	6	1	5	1	1	1	5	18
100	0	1.7	4	2.2	3.7	5.6	4.7	3.4	3	3	2.4	5.9	4.6	4.7	3.7	3.9	6	1	5	1	1	1	4	17
100	0	1.7	4	2.2	3.7	5.6	4.7	3.4	3	3	2.4	5.9	4.6	4.7	3.7	3.9	5	1	5	2	1	1	4	16
100	1	1.7	4	2.2	3.7	5.6	4.7	3.4	3	3	2.4	5.9	4.6	4.7	3.7	3.9	2	1	5	1	1	1	4	15
100	0	1.7	4	2.2	3.7	5.6	4.7	3.4	3	3	2.4	5.9	4.6	4.7	3.7	3.9	1	5	6	1	1	1	3	14
100	0	1.7	4	2.2	3.7	5.6	4.7	3.4	3	3	2.4	5.9	4.6	4.7	3.7	3.9	2	2	2	5	5	5	3	13
100	0	1.7	4	2.2	3.7	5.6	4.7	3.4	3	3	2.4	5.9	4.6	4.7	3.7	3.9	2	1	5	5	5	5	3	12
100	1	1.7	4	2.2	3.7	5.6	4.7	3.4	3	3	2.4	5.9	4.6	4.7	3.7	3.9	5	1	2	1	1	1	3	11
100	0	1.7	4	2.2	3.7	5.6	4.7	3.4	3	3	2.4	5.9	4.6	4.7	3.7	3.9	5	1	5	5	1	2	3	10
100	1	1.7	4	2.2	3.7	5.6	4.7	3.4	3	3	2.4	5.9	4.6	4.7	3.7	3.9	5	1	1	5	5	3	2	9
100	0	1.7	4	2.2	3.7	5.6	4.7	3.4	3	3	2.4	5.9	4.6	4.7	3.7	3.9	6	1	1	1	1	1	2	8
100	0	1.7	4	2.2	3.7	5.6	4.7	3.4	3	3	2.4	5.9	4.6	4.7	3.7	3.9	6	1	3	2	1	1	2	7
100	0	1.7	4	2.2	3.7	5.6	4.7	3.4	3	3	2.4	5.9	4.6	4.7	3.7	3.9	7	1	1	1	1	1	1	6
100	0	1.7	4	2.2	3.7	5.6	4.7	3.4	3	3	2.4	5.9	4.6	4.7	3.7	3.9	5	1	1	6	2	1	1	5
100	0	1.7	4	2.2	3.7	5.6	4.7	3.4	3	3	2.4	5.9	4.6	4.7	3.7	3.9	2	1	5	7	6	6	1	4
100	1	1.7	4	2.2	3.7	5.6	4.7	3.4	3	3	2.4	5.9	4.6	4.7	3.7	3.9	2	1	1	5	5	5	1	3
100	0	1.7	4	2.2	3.7	5.6	4.7	3.4	3	3	2.4	5.9	4.6	4.7	3.7	3.9	1	1	2	6	5	5	1	2
100	1	1.7	4	2.2	3.7	5.6	4.7	3.4	3	3	2.4	5.9	4.6	4.7	3.7	3.9	3	1	1	1	1	1	1	1
101	1	2	2.7	2.8	2	5	3	3.4	4.3	5	3.4	5.1	3	4.3	4.1	4.2	5	3	3	2	2	2	7	18
101	0	2	2.7	2.8	2	5	3	3.4	4.3	5	3.4	5.1	3	4.3	4.1	4.2	4	2	2	6	6	5	6	17
101	1	2	2.7	2.8	2	5	3	3.4	4.3	5	3.4	5.1	3	4.3	4.1	4.2	4	2	2	2	2	2	6	16
101	1	2	2.7	2.8	2	5	3	3.4	4.3	5	3.4	5.1	3	4.3	4.1	4.2	4	2	2	2	2	2	5	15
101	1	2	2.7	2.8	2	5	3	3.4	4.3	5	3.4	5.1	3	4.3	4.1	4.2	4	2	2	1	1	1	5	14
101	0	2	2.7	2.8	2	5	3	3.4	4.3	5	3.4	5.1	3	4.3	4.1	4.2	4	4	4	2	2	2	4	13
101	0	2	2.7	2.8	2	5	3	3.4	4.3	5	3.4	5.1	3	4.3	4.1	4.2	2	4	4	2	2	2	4	12
101	0	2	2.7	2.8	2	5	3	3.4	4.3	5	3.4	5.1	3	4.3	4.1	4.2	6	2	1	1	1	2	3	11
101	0	2	2.7	2.8	2	5	3	3.4	4.3	5	3.4	5.1	3	4.3	4.1	4.2	6	1	3	6	6	2	3	10
101	0	2	2.7	2.8	2	5	3	3.4	4.3	5	3.4	5.1	3	4.3	4.1	4.2	4	4	6	6	6	5	3	9
101	1	2	2.7	2.8	2	5	3	3.4	4.3	5	3.4	5.1	3	4.3	4.1	4.2	4	2	2	1	1	1	3	8
101	1	2	2.7	2.8	2	5	3	3.4	4.3	5	3.4	5.1	3	4.3	4.1	4.2	5	2	2	4	3	3	3	7
101	0	2	2.7	2.8	2	5	3	3.4	4.3	5	3.4	5.1	3	4.3	4.1	4.2	4	4	4	1	1	1	2	6
101	0	2	2.7	2.8	2	5	3	3.4	4.3	5	3.4	5.1	3	4.3	4.1	4.2	6	2	2	2	2	2	2	5
101	1	2	2.7	2.8	2	5	3	3.4	4.3	5	3.4	5.1	3	4.3	4.1	4.2	5	2	2	1	1	2	2	4
101	0	2	2.7	2.8	2	5	3	3.4	4.3	5	3.4	5.1	3	4.3	4.1	4.2	2	5	6	2	2	2	1	3
101	1	2	2.7	2.8	2	5	3	3.4	4.3	5	3.4	5.1	3	4.3	4.1	4.2	6	1	2	2	2	2	1	2
101	0	2	2.7	2.8	2	5	3	3.4	4.3	5	3.4	5.1	3	4.3	4.1	4.2	6	2	5	2	1	1	1	1
102	1	2.5	1.2	3.5	3	3	2.6	6	2.3	3.8	2.8	3.9	2	3.8	3.1	2.8	1	1	1	1	1	1	7	37
102	0	2.5	1.2	3.5	3	3	2.6	6	2.3	3.8	2.8	3.9	2	3.8	3.1	2.8	1	1	2	2	1	1	7	36
102	0	2.5	1.2	3.5	3	3	2.6	6	2.3	3.8	2.8	3.9	2	3.8	3.1	2.8	4	1	1	1	1	1	7	35
102	0	2.5	1.2	3.5	3	3	2.6	6	2.3	3.8	2.8	3.9	2	3.8	3.1	2.8	4	1	5	1	1	1	7	34
102	0	2.5	1.2	3.5	3	3	2.6	6	2.3	3.8	2.8	3.9	2	3.8	3.1	2.8	2	1	1	1	1	1	7	33
102	0	2.5	1.2	3.5	3	3	2.6	6	2.3	3.8	2.8	3.9	2	3.8	3.1	2.8	2	1	1	6	2	1	7	32
102	0	2.5	1.2	3.5	3	3	2.6	6	2.3	3.8	2.8	3.9	2	3.8	3.1	2.8	2	1	3	1	1	1	6	31
102	0	2.5	1.2	3.5	3	3	2.6	6	2.3	3.8	2.8	3.9	2	3.8	3.1	2.8	2	1	1	1	1	1	6	30
102	0	2.5	1.2	3.5	3	3	2.6	6	2.3	3.8	2.8	3.9	2	3.8	3.1	2.8	4	1	1	1	1	1	6	29
102	0	2.5	1.2	3.5	3	3	2.6	6	2.3	3.8	2.8	3.9	2	3.8	3.1	2.8	6	1	1	5	1	1	6	28
102	0	2.5	1.2	3.5	3	3	2.6	6	2.3	3.8	2.8	3.9	2	3.8	3.1	2.8	4	1	5	6	2	2	6	27
102	0	2.5	1.2	3.5	3	3	2.6	6	2.3	3.8	2.8	3.9	2	3.8	3.1	2.8	1	1	1	1	1	1	6	26
102	0	2.5	1.2	3.5	3	3	2.6	6	2.3	3.8	2.8	3.9	2	3.8	3.1	2.8	1	5	4	6	2	1	5	25
102	0	2.5	1.2	3.5	3	3	2.6	6	2.3	3.8	2.8	3.9	2	3.8	3.1	2.8	2	1	5	1	1	1	5	24
102	0	2.5	1.2	3.5	3	3	2.6	6	2.3	3.8	2.8	3.9	2	3.8	3.1	2.8	2	1	2	1	1	1	5	23
102	0	2.5	1.2	3.5	3	3	2.6	6	2.3	3.8	2.8	3.9	2	3.8	3.1	2.8	1	1	7	2	5	3	4	22
102	0	2.5	1.2	3.5	3	3	2.6	6	2.3	3.8	2.8	3.9	2	3.8	3.1	2.8	2	1	5	7	4	3	4	21
102	0	2.5	1.2	3.5	3	3	2.6	6	2.3	3.8	2.8	3.9	2	3.8	3.1	2.8	1	1	6	5	5	4	4	20
102	0	2.5	1.2	3.5	3	3	2.6	6	2.3	3.8	2.8	3.9	2	3.8	3.1	2.8	1	1	2	1	1	1	4	19
102	0	2.5	1.2	3.5	3	3	2.6	6	2.3	3.8	2.8	3.9	2	3.8	3.1	2.8	3	1	5	1	1	1	4	18
102	0	2.5	1.2	3.5	3	3	2.6	6	2.3	3.8	2.8	3.9	2	3.8	3.1	2.8	2	1	1	1	1	1	4	17
102	1	2.5	1.2	3.5	3	3	2.6	6	2.3	3.8	2.8	3.9	2	3.8	3.1	2.8	2	1	1	1	1	1	3	16
102	0	2.5	1.2	3.5	3	3	2.6	6	2.3	3.8	2.8	3.9	2	3.8	3.1	2.8	5	1	1	2	1	1	3	15
102	0	2.5	1.2	3.5	3	3	2.6	6	2.3	3.8	2.8	3.9	2	3.8	3.1	2.8	1	7	7	7	6	7	3	14
102	1	2.5	1.2	3.5	3	3	2.6	6	2.3	3.8	2.8	3.9	2	3.8	3.1	2.8	2	1	5	1	1	1	3	13
102	0	2.5	1.2	3.5	3	3	2.6	6	2.3	3.8	2.8	3.9	2	3.8	3.1	2.8	1	1	1	7	6	6	3	12
102	1	2.5	1.2	3.5	3	3	2.6	6	2.3	3.8	2.8	3.9	2	3.8	3.1	2.8	2	1	2	1	1	1	3	11
102	1	2.5	1.2	3.5	3	3	2.6	6	2.3	3.8	2.8	3.9	2	3.8	3.1	2.8	2	1	1	1	1	1	2	10
102	1	2.5	1.2	3.5	3	3	2.6	6	2.3	3.8	2.8	3.9	2	3.8	3.1	2.8	5	1	1	1	1	1	2	9
102	0	2.5	1.2	3.5	3	3	2.6	6	2.3	3.8	2.8	3.9	2	3.8	3.1	2.8	5	1	1	1	1	1	2	8
102	0	2.5	1.2	3.5	3	3	2.6	6	2.3	3.8	2.8	3.9	2	3.8	3.1	2.8	1	1	5	3	1	2	2	7
102	0	2.5	1.2	3.5	3	3	2.6	6	2.3	3.8	2.8	3.9	2	3.8	3.1	2.8	5	1	1	5	1	1	1	6
102	0	2.5	1.2	3.5	3	3	2.6	6	2.3	3.8	2.8	3.9	2	3.8	3.1	2.8	3	1	1	1	1	1	1	5
102	0	2.5	1.2	3.5	3	3	2.6	6	2.3	3.8	2.8	3.9	2	3.8	3.1	2.8	2	1	1	1	1	1	1	4
102	0	2.5	1.2	3.5	3	3	2.6	6	2.3	3.8	2.8	3.9	2	3.8	3.1	2.8	1	1	1	7	1	1	1	3
102	1	2.5	1.2	3.5	3	3	2.6	6	2.3	3.8	2.8	3.9	2	3.8	3.1	2.8	2	1	1	1	1	1	1	2
102	0	2.5	1.2	3.5	3	3	2.6	6	2.3	3.8	2.8	3.9	2	3.8	3.1	2.8	2	1	2	1	1	1	1	1
104	0	3.7	1.8	3.2	1.2	4.8	2.4	5.8	5	2.5	3.2	4.1	2.1	4.5	6.4	4.3	1	2	2	2	2	2	7	15
104	1	3.7	1.8	3.2	1.2	4.8	2.4	5.8	5	2.5	3.2	4.1	2.1	4.5	6.4	4.3	5	2	2	1	3	3	6	14
104	0	3.7	1.8	3.2	1.2	4.8	2.4	5.8	5	2.5	3.2	4.1	2.1	4.5	6.4	4.3	2	5	7	6	5	6	6	13
104	0	3.7	1.8	3.2	1.2	4.8	2.4	5.8	5	2.5	3.2	4.1	2.1	4.5	6.4	4.3	1	1	1	1	1	1	5	12
104	0	3.7	1.8	3.2	1.2	4.8	2.4	5.8	5	2.5	3.2	4.1	2.1	4.5	6.4	4.3	3	4	6	3	1	2	4	11
104	0	3.7	1.8	3.2	1.2	4.8	2.4	5.8	5	2.5	3.2	4.1	2.1	4.5	6.4	4.3	2	6	6	6	6	6	3	10
104	0	3.7	1.8	3.2	1.2	4.8	2.4	5.8	5	2.5	3.2	4.1	2.1	4.5	6.4	4.3	4	4	5	4	4	4	3	9
104	1	3.7	1.8	3.2	1.2	4.8	2.4	5.8	5	2.5	3.2	4.1	2.1	4.5	6.4	4.3	5	3	3	3	3	3	3	8
104	0	3.7	1.8	3.2	1.2	4.8	2.4	5.8	5	2.5	3.2	4.1	2.1	4.5	6.4	4.3	5	4	5	3	4	3	3	7
104	1	3.7	1.8	3.2	1.2	4.8	2.4	5.8	5	2.5	3.2	4.1	2.1	4.5	6.4	4.3	3	3	3	3	3	3	2	6
104	0	3.7	1.8	3.2	1.2	4.8	2.4	5.8	5	2.5	3.2	4.1	2.1	4.5	6.4	4.3	1	7	7	7	7	7	2	5
104	0	3.7	1.8	3.2	1.2	4.8	2.4	5.8	5	2.5	3.2	4.1	2.1	4.5	6.4	4.3	1	5	7	7	7	6	2	4
104	1	3.7	1.8	3.2	1.2	4.8	2.4	5.8	5	2.5	3.2	4.1	2.1	4.5	6.4	4.3	7	1	1	1	1	1	1	3
104	0	3.7	1.8	3.2	1.2	4.8	2.4	5.8	5	2.5	3.2	4.1	2.1	4.5	6.4	4.3	4	6	5	5	5	5	1	2
104	1	3.7	1.8	3.2	1.2	4.8	2.4	5.8	5	2.5	3.2	4.1	2.1	4.5	6.4	4.3	5	1	3	1	1	3	1	1
107	0	1.7	2.8	3.3	1.3	6	1.9	2.8	4.3	2.7	1.6	4.2	2.7	3.8	3.6	2.7	1	1	1	6	6	6	6	13
107	0	1.7	2.8	3.3	1.3	6	1.9	2.8	4.3	2.7	1.6	4.2	2.7	3.8	3.6	2.7	1	1	1	1	1	1	5	12
107	0	1.7	2.8	3.3	1.3	6	1.9	2.8	4.3	2.7	1.6	4.2	2.7	3.8	3.6	2.7	1	1	1	1	1	1	5	11
107	0	1.7	2.8	3.3	1.3	6	1.9	2.8	4.3	2.7	1.6	4.2	2.7	3.8	3.6	2.7	4	4	3	1	1	1	4	10
107	0	1.7	2.8	3.3	1.3	6	1.9	2.8	4.3	2.7	1.6	4.2	2.7	3.8	3.6	2.7	1	1	1	1	1	1	4	9
107	0	1.7	2.8	3.3	1.3	6	1.9	2.8	4.3	2.7	1.6	4.2	2.7	3.8	3.6	2.7	4	4	4	4	4	4	4	8
107	0	1.7	2.8	3.3	1.3	6	1.9	2.8	4.3	2.7	1.6	4.2	2.7	3.8	3.6	2.7	4	4	1	6	6	6	4	7
107	0	1.7	2.8	3.3	1.3	6	1.9	2.8	4.3	2.7	1.6	4.2	2.7	3.8	3.6	2.7	1	1	1	1	1	1	3	6
107	0	1.7	2.8	3.3	1.3	6	1.9	2.8	4.3	2.7	1.6	4.2	2.7	3.8	3.6	2.7	1	1	1	5	1	2	3	5
107	0	1.7	2.8	3.3	1.3	6	1.9	2.8	4.3	2.7	1.6	4.2	2.7	3.8	3.6	2.7	5	2	7	1	1	1	2	4
107	0	1.7	2.8	3.3	1.3	6	1.9	2.8	4.3	2.7	1.6	4.2	2.7	3.8	3.6	2.7	1	3	7	1	1	1	2	3
107	0	1.7	2.8	3.3	1.3	6	1.9	2.8	4.3	2.7	1.6	4.2	2.7	3.8	3.6	2.7	3	1	7	1	1	1	2	2
107	0	1.7	2.8	3.3	1.3	6	1.9	2.8	4.3	2.7	1.6	4.2	2.7	3.8	3.6	2.7	4	4	7	1	1	1	1	1
108	1	1.7	3.8	3.3	2.2	5.4	4.9	4.6	4.3	4.8	3.9	4.8	5.4	5	5.3	4.7	6	2	5	5	3	1	7	29
108	0	1.7	3.8	3.3	2.2	5.4	4.9	4.6	4.3	4.8	3.9	4.8	5.4	5	5.3	4.7	5	1	2	7	5	5	7	28
108	0	1.7	3.8	3.3	2.2	5.4	4.9	4.6	4.3	4.8	3.9	4.8	5.4	5	5.3	4.7	6	1	5	1	1	1	7	27
108	1	1.7	3.8	3.3	2.2	5.4	4.9	4.6	4.3	4.8	3.9	4.8	5.4	5	5.3	4.7	6	2	5	5	2	2	7	26
108	0	1.7	3.8	3.3	2.2	5.4	4.9	4.6	4.3	4.8	3.9	4.8	5.4	5	5.3	4.7	5	4	7	7	7	5	7	25
108	0	1.7	3.8	3.3	2.2	5.4	4.9	4.6	4.3	4.8	3.9	4.8	5.4	5	5.3	4.7	5	2	6	7	7	6	6	24
108	1	1.7	3.8	3.3	2.2	5.4	4.9	4.6	4.3	4.8	3.9	4.8	5.4	5	5.3	4.7	2	5	7	7	7	7	6	23
108	1	1.7	3.8	3.3	2.2	5.4	4.9	4.6	4.3	4.8	3.9	4.8	5.4	5	5.3	4.7	5	2	7	7	7	6	6	22
108	1	1.7	3.8	3.3	2.2	5.4	4.9	4.6	4.3	4.8	3.9	4.8	5.4	5	5.3	4.7	5	3	7	5	5	1	6	21
108	0	1.7	3.8	3.3	2.2	5.4	4.9	4.6	4.3	4.8	3.9	4.8	5.4	5	5.3	4.7	5	5	7	7	7	5	6	20
108	0	1.7	3.8	3.3	2.2	5.4	4.9	4.6	4.3	4.8	3.9	4.8	5.4	5	5.3	4.7	5	1	5	6	5	1	5	19
108	0	1.7	3.8	3.3	2.2	5.4	4.9	4.6	4.3	4.8	3.9	4.8	5.4	5	5.3	4.7	6	1	7	5	5	1	5	18
108	0	1.7	3.8	3.3	2.2	5.4	4.9	4.6	4.3	4.8	3.9	4.8	5.4	5	5.3	4.7	5	1	7	1	1	1	5	17
108	0	1.7	3.8	3.3	2.2	5.4	4.9	4.6	4.3	4.8	3.9	4.8	5.4	5	5.3	4.7	5	1	7	7	7	5	4	16
108	0	1.7	3.8	3.3	2.2	5.4	4.9	4.6	4.3	4.8	3.9	4.8	5.4	5	5.3	4.7	5	1	6	1	1	1	4	15
108	1	1.7	3.8	3.3	2.2	5.4	4.9	4.6	4.3	4.8	3.9	4.8	5.4	5	5.3	4.7	5	1	7	5	3	1	4	14
108	1	1.7	3.8	3.3	2.2	5.4	4.9	4.6	4.3	4.8	3.9	4.8	5.4	5	5.3	4.7	5	1	7	1	1	1	4	13
108	0	1.7	3.8	3.3	2.2	5.4	4.9	4.6	4.3	4.8	3.9	4.8	5.4	5	5.3	4.7	5	1	6	1	1	1	4	12
108	0	1.7	3.8	3.3	2.2	5.4	4.9	4.6	4.3	4.8	3.9	4.8	5.4	5	5.3	4.7	5	1	6	1	1	1	3	11
108	0	1.7	3.8	3.3	2.2	5.4	4.9	4.6	4.3	4.8	3.9	4.8	5.4	5	5.3	4.7	6	3	6	1	1	1	3	10
108	0	1.7	3.8	3.3	2.2	5.4	4.9	4.6	4.3	4.8	3.9	4.8	5.4	5	5.3	4.7	5	1	5	1	1	1	3	9
108	0	1.7	3.8	3.3	2.2	5.4	4.9	4.6	4.3	4.8	3.9	4.8	5.4	5	5.3	4.7	6	1	2	1	1	1	3	8
108	0	1.7	3.8	3.3	2.2	5.4	4.9	4.6	4.3	4.8	3.9	4.8	5.4	5	5.3	4.7	5	1	2	1	2	1	3	7
108	0	1.7	3.8	3.3	2.2	5.4	4.9	4.6	4.3	4.8	3.9	4.8	5.4	5	5.3	4.7	5	1	5	7	6	3	2	6
108	0	1.7	3.8	3.3	2.2	5.4	4.9	4.6	4.3	4.8	3.9	4.8	5.4	5	5.3	4.7	6	1	5	5	5	2	2	5
108	1	1.7	3.8	3.3	2.2	5.4	4.9	4.6	4.3	4.8	3.9	4.8	5.4	5	5.3	4.7	6	1	3	1	1	1	1	4
108	0	1.7	3.8	3.3	2.2	5.4	4.9	4.6	4.3	4.8	3.9	4.8	5.4	5	5.3	4.7	6	1	1	6	4	1	1	3
108	0	1.7	3.8	3.3	2.2	5.4	4.9	4.6	4.3	4.8	3.9	4.8	5.4	5	5.3	4.7	5	2	2	6	6	5	1	2
108	1	1.7	3.8	3.3	2.2	5.4	4.9	4.6	4.3	4.8	3.9	4.8	5.4	5	5.3	4.7	6	2	2	1	3	2	1	1
109	1	2.2	2.5	3.7	3.3	5.6	3.9	5.2	5.8	5.3	3.1	4.1	2.7	4.3	3.6	3.4	5	2	5	3	2	2	7	24
109	0	2.2	2.5	3.7	3.3	5.6	3.9	5.2	5.8	5.3	3.1	4.1	2.7	4.3	3.6	3.4	5	2	5	2	1	2	6	23
109	1	2.2	2.5	3.7	3.3	5.6	3.9	5.2	5.8	5.3	3.1	4.1	2.7	4.3	3.6	3.4	5	1	5	3	1	3	6	22
109	1	2.2	2.5	3.7	3.3	5.6	3.9	5.2	5.8	5.3	3.1	4.1	2.7	4.3	3.6	3.4	5	1	6	2	1	2	6	21
109	0	2.2	2.5	3.7	3.3	5.6	3.9	5.2	5.8	5.3	3.1	4.1	2.7	4.3	3.6	3.4	2	1	1	2	1	1	5	20
109	0	2.2	2.5	3.7	3.3	5.6	3.9	5.2	5.8	5.3	3.1	4.1	2.7	4.3	3.6	3.4	2	2	3	5	1	1	5	19
109	0	2.2	2.5	3.7	3.3	5.6	3.9	5.2	5.8	5.3	3.1	4.1	2.7	4.3	3.6	3.4	2	2	2	7	2	5	4	18
109	1	2.2	2.5	3.7	3.3	5.6	3.9	5.2	5.8	5.3	3.1	4.1	2.7	4.3	3.6	3.4	2	1	7	2	5	5	4	17
109	0	2.2	2.5	3.7	3.3	5.6	3.9	5.2	5.8	5.3	3.1	4.1	2.7	4.3	3.6	3.4	2	2	7	1	1	2	4	16
109	1	2.2	2.5	3.7	3.3	5.6	3.9	5.2	5.8	5.3	3.1	4.1	2.7	4.3	3.6	3.4	2	5	7	6	5	5	4	15
109	0	2.2	2.5	3.7	3.3	5.6	3.9	5.2	5.8	5.3	3.1	4.1	2.7	4.3	3.6	3.4	3	2	6	6	1	2	3	14
109	0	2.2	2.5	3.7	3.3	5.6	3.9	5.2	5.8	5.3	3.1	4.1	2.7	4.3	3.6	3.4	2	1	6	6	2	1	3	13
109	1	2.2	2.5	3.7	3.3	5.6	3.9	5.2	5.8	5.3	3.1	4.1	2.7	4.3	3.6	3.4	5	2	2	2	1	1	3	12
109	0	2.2	2.5	3.7	3.3	5.6	3.9	5.2	5.8	5.3	3.1	4.1	2.7	4.3	3.6	3.4	2	2	6	5	2	6	2	11
109	0	2.2	2.5	3.7	3.3	5.6	3.9	5.2	5.8	5.3	3.1	4.1	2.7	4.3	3.6	3.4	2	2	5	7	5	5	2	10
109	0	2.2	2.5	3.7	3.3	5.6	3.9	5.2	5.8	5.3	3.1	4.1	2.7	4.3	3.6	3.4	5	3	3	2	1	1	2	9
109	0	2.2	2.5	3.7	3.3	5.6	3.9	5.2	5.8	5.3	3.1	4.1	2.7	4.3	3.6	3.4	5	2	2	7	3	2	2	8
109	0	2.2	2.5	3.7	3.3	5.6	3.9	5.2	5.8	5.3	3.1	4.1	2.7	4.3	3.6	3.4	6	2	3	2	1	2	2	7
109	0	2.2	2.5	3.7	3.3	5.6	3.9	5.2	5.8	5.3	3.1	4.1	2.7	4.3	3.6	3.4	2	2	5	3	1	2	2	6
109	0	2.2	2.5	3.7	3.3	5.6	3.9	5.2	5.8	5.3	3.1	4.1	2.7	4.3	3.6	3.4	5	5	2	2	1	2	1	5
109	0	2.2	2.5	3.7	3.3	5.6	3.9	5.2	5.8	5.3	3.1	4.1	2.7	4.3	3.6	3.4	5	3	5	6	2	2	1	4
109	0	2.2	2.5	3.7	3.3	5.6	3.9	5.2	5.8	5.3	3.1	4.1	2.7	4.3	3.6	3.4	3	2	5	2	1	3	1	3
109	0	2.2	2.5	3.7	3.3	5.6	3.9	5.2	5.8	5.3	3.1	4.1	2.7	4.3	3.6	3.4	5	3	5	3	2	2	1	2
109	0	2.2	2.5	3.7	3.3	5.6	3.9	5.2	5.8	5.3	3.1	4.1	2.7	4.3	3.6	3.4	2	3	5	3	1	2	1	1
110	0	3.2	3.2	2.7	3	5.2	3.1	2.4	6	4	4.8	6.2	4.3	6.2	6.1	5.7	5	5	5	5	3	3	6	13
110	0	3.2	3.2	2.7	3	5.2	3.1	2.4	6	4	4.8	6.2	4.3	6.2	6.1	5.7	5	5	5	3	5	5	6	12
110	0	3.2	3.2	2.7	3	5.2	3.1	2.4	6	4	4.8	6.2	4.3	6.2	6.1	5.7	5	5	5	5	3	5	5	11
110	1	3.2	3.2	2.7	3	5.2	3.1	2.4	6	4	4.8	6.2	4.3	6.2	6.1	5.7	5	5	5	3	3	3	5	10
110	1	3.2	3.2	2.7	3	5.2	3.1	2.4	6	4	4.8	6.2	4.3	6.2	6.1	5.7	5	5	5	3	3	3	5	9
110	0	3.2	3.2	2.7	3	5.2	3.1	2.4	6	4	4.8	6.2	4.3	6.2	6.1	5.7	5	5	5	6	3	5	5	8
110	1	3.2	3.2	2.7	3	5.2	3.1	2.4	6	4	4.8	6.2	4.3	6.2	6.1	5.7	3	5	5	3	3	3	4	7
110	0	3.2	3.2	2.7	3	5.2	3.1	2.4	6	4	4.8	6.2	4.3	6.2	6.1	5.7	5	5	5	3	3	3	4	6
110	1	3.2	3.2	2.7	3	5.2	3.1	2.4	6	4	4.8	6.2	4.3	6.2	6.1	5.7	5	5	5	5	3	3	3	5
110	0	3.2	3.2	2.7	3	5.2	3.1	2.4	6	4	4.8	6.2	4.3	6.2	6.1	5.7	4	5	5	5	5	5	2	4
110	0	3.2	3.2	2.7	3	5.2	3.1	2.4	6	4	4.8	6.2	4.3	6.2	6.1	5.7	5	3	5	3	3	3	1	3
110	0	3.2	3.2	2.7	3	5.2	3.1	2.4	6	4	4.8	6.2	4.3	6.2	6.1	5.7	5	5	5	7	7	7	1	2
110	1	3.2	3.2	2.7	3	5.2	3.1	2.4	6	4	4.8	6.2	4.3	6.2	6.1	5.7	4	4	5	1	1	1	1	1
112	0	1	3	2.7	4.3	5.4	4.7	3.2	3.7	5.3	2.7	3.7	2.6	3.8	4	3.3	4	1	1	5	1	1	6	14
112	0	1	3	2.7	4.3	5.4	4.7	3.2	3.7	5.3	2.7	3.7	2.6	3.8	4	3.3	4	1	1	1	1	1	6	13
112	0	1	3	2.7	4.3	5.4	4.7	3.2	3.7	5.3	2.7	3.7	2.6	3.8	4	3.3	4	1	1	1	1	1	6	12
112	0	1	3	2.7	4.3	5.4	4.7	3.2	3.7	5.3	2.7	3.7	2.6	3.8	4	3.3	1	1	1	6	5	5	6	11
112	0	1	3	2.7	4.3	5.4	4.7	3.2	3.7	5.3	2.7	3.7	2.6	3.8	4	3.3	2	1	1	5	1	1	4	10
112	0	1	3	2.7	4.3	5.4	4.7	3.2	3.7	5.3	2.7	3.7	2.6	3.8	4	3.3	5	1	1	1	1	1	4	9
112	0	1	3	2.7	4.3	5.4	4.7	3.2	3.7	5.3	2.7	3.7	2.6	3.8	4	3.3	5	1	1	1	1	1	3	8
112	0	1	3	2.7	4.3	5.4	4.7	3.2	3.7	5.3	2.7	3.7	2.6	3.8	4	3.3	2	1	1	1	1	1	3	7
112	0	1	3	2.7	4.3	5.4	4.7	3.2	3.7	5.3	2.7	3.7	2.6	3.8	4	3.3	4	1	1	5	1	1	3	6
112	0	1	3	2.7	4.3	5.4	4.7	3.2	3.7	5.3	2.7	3.7	2.6	3.8	4	3.3	4	1	2	1	1	1	2	5
112	0	1	3	2.7	4.3	5.4	4.7	3.2	3.7	5.3	2.7	3.7	2.6	3.8	4	3.3	4	1	1	2	1	1	2	4
112	0	1	3	2.7	4.3	5.4	4.7	3.2	3.7	5.3	2.7	3.7	2.6	3.8	4	3.3	7	1	1	1	1	1	1	3
112	0	1	3	2.7	4.3	5.4	4.7	3.2	3.7	5.3	2.7	3.7	2.6	3.8	4	3.3	7	1	1	2	1	1	1	2
112	0	1	3	2.7	4.3	5.4	4.7	3.2	3.7	5.3	2.7	3.7	2.6	3.8	4	3.3	5	2	2	2	1	1	1	1
