# Supplementary material for: Individual traits that influence the frequency and emotional characteristics of involuntary musical imagery: An experience sampling study
Source: PLoS One. 2020 Jun 4;15(6):e0234111. doi: 10.1371/journal.pone.0234111 (PMC7272041; doi:10.1371/journal.pone.0234111)
Supplement: S2 Dataset — (XLSX) [file pone.0234111.s002.xlsx]

## Sheet: Pleasant
Participant_ID	INMI_Pleasantness	INMI_Liked_the_music	OC_Intrusive_thoughts	OC_Compulsive_checking	OC_Indecisiveness	OC_Compulsive_washing	Big5_Extraversion	Big5_Conscientiousness	Big5_Neuroticism	Big5_Openness	Big5_Agreeableness	Music_Active_engagement	Music_Perceptual_abilities	Music_Musical_training	Music_Emotions	Music_Singing_abilities	Music_General_sophistication	Happy	Sad	Worry	Concentration	Effort	Difficulty
1	6	5	1.5	2	2.7	1	4.8	3.6	2.4	3.2	5.7	2.8	4.7	2.9	4.3	3.6	3.4	6	1	1	5	1	1
1	6	6	1.5	2	2.7	1	4.8	3.6	2.4	3.2	5.7	2.8	4.7	2.9	4.3	3.6	3.4	4	1	1	5	6	5
2	6	5	2.8	2.3	3	1.7	4.6	4.6	5.2	3.2	4.7	2.4	4.6	2.3	2.8	4	3.1	7	1	6	2	5	5
2	5	6	2.8	2.3	3	1.7	4.6	4.6	5.2	3.2	4.7	2.4	4.6	2.3	2.8	4	3.1	5	2	5	5	5	6
2	2	4	2.8	2.3	3	1.7	4.6	4.6	5.2	3.2	4.7	2.4	4.6	2.3	2.8	4	3.1	1	7	1	4	4	6
2	6	6	2.8	2.3	3	1.7	4.6	4.6	5.2	3.2	4.7	2.4	4.6	2.3	2.8	4	3.1	4	1	1	1	5	2
2	7	6	2.8	2.3	3	1.7	4.6	4.6	5.2	3.2	4.7	2.4	4.6	2.3	2.8	4	3.1	7	1	1	5	5	6
2	6	6	2.8	2.3	3	1.7	4.6	4.6	5.2	3.2	4.7	2.4	4.6	2.3	2.8	4	3.1	6	1	1	5	5	2
2	5	5	2.8	2.3	3	1.7	4.6	4.6	5.2	3.2	4.7	2.4	4.6	2.3	2.8	4	3.1	5	1	5	3	2	5
2	6	6	2.8	2.3	3	1.7	4.6	4.6	5.2	3.2	4.7	2.4	4.6	2.3	2.8	4	3.1	5	1	1	5	3	2
2	6	6	2.8	2.3	3	1.7	4.6	4.6	5.2	3.2	4.7	2.4	4.6	2.3	2.8	4	3.1	5	1	5	5	5	5
2	6	7	2.8	2.3	3	1.7	4.6	4.6	5.2	3.2	4.7	2.4	4.6	2.3	2.8	4	3.1	6	2	5	6	6	7
2	6	5	2.8	2.3	3	1.7	4.6	4.6	5.2	3.2	4.7	2.4	4.6	2.3	2.8	4	3.1	4	1	6	1	1	1
2	7	6	2.8	2.3	3	1.7	4.6	4.6	5.2	3.2	4.7	2.4	4.6	2.3	2.8	4	3.1	6	1	5	5	5	3
2	6	5	2.8	2.3	3	1.7	4.6	4.6	5.2	3.2	4.7	2.4	4.6	2.3	2.8	4	3.1	6	1	1	5	5	5
2	6	7	2.8	2.3	3	1.7	4.6	4.6	5.2	3.2	4.7	2.4	4.6	2.3	2.8	4	3.1	6	2	1	5	5	2
2	7	7	2.8	2.3	3	1.7	4.6	4.6	5.2	3.2	4.7	2.4	4.6	2.3	2.8	4	3.1	6	2	5	5	5	2
2	6	6	2.8	2.3	3	1.7	4.6	4.6	5.2	3.2	4.7	2.4	4.6	2.3	2.8	4	3.1	6	5	6	3	5	5
2	6	6	2.8	2.3	3	1.7	4.6	4.6	5.2	3.2	4.7	2.4	4.6	2.3	2.8	4	3.1	2	5	5	1	1	2
3	6	6	3	3.8	4	1.2	2.2	2.7	6.6	4.3	3.2	2	1.9	1.6	3	2	1.7	2	6	3	3	7	7
4	4	4	3.5	2.2	3	2	6	3.6	4.8	4.6	4.3	3.8	4.2	2.1	5	5.1	4.3	1	2	5	5	5	5
4	5	5	3.5	2.2	3	2	6	3.6	4.8	4.6	4.3	3.8	4.2	2.1	5	5.1	4.3	4	4	5	1	1	1
4	5	6	3.5	2.2	3	2	6	3.6	4.8	4.6	4.3	3.8	4.2	2.1	5	5.1	4.3	3	2	5	6	5	6
4	5	6	3.5	2.2	3	2	6	3.6	4.8	4.6	4.3	3.8	4.2	2.1	5	5.1	4.3	4	2	5	5	2	2
4	4	4	3.5	2.2	3	2	6	3.6	4.8	4.6	4.3	3.8	4.2	2.1	5	5.1	4.3	4	4	5	4	4	4
4	4	6	3.5	2.2	3	2	6	3.6	4.8	4.6	4.3	3.8	4.2	2.1	5	5.1	4.3	4	4	5	2	2	2
4	4	4	3.5	2.2	3	2	6	3.6	4.8	4.6	4.3	3.8	4.2	2.1	5	5.1	4.3	4	4	5	5	4	4
4	4	4	3.5	2.2	3	2	6	3.6	4.8	4.6	4.3	3.8	4.2	2.1	5	5.1	4.3	7	1	1	1	1	1
4	5	5	3.5	2.2	3	2	6	3.6	4.8	4.6	4.3	3.8	4.2	2.1	5	5.1	4.3	5	2	2	2	2	1
4	3	5	3.5	2.2	3	2	6	3.6	4.8	4.6	4.3	3.8	4.2	2.1	5	5.1	4.3	4	4	5	5	2	2
4	5	6	3.5	2.2	3	2	6	3.6	4.8	4.6	4.3	3.8	4.2	2.1	5	5.1	4.3	5	3	3	3	3	3
4	4	4	3.5	2.2	3	2	6	3.6	4.8	4.6	4.3	3.8	4.2	2.1	5	5.1	4.3	2	2	5	5	6	5
4	4	4	3.5	2.2	3	2	6	3.6	4.8	4.6	4.3	3.8	4.2	2.1	5	5.1	4.3	4	4	5	4	4	4
4	5	6	3.5	2.2	3	2	6	3.6	4.8	4.6	4.3	3.8	4.2	2.1	5	5.1	4.3	3	2	3	3	3	3
4	5	5	3.5	2.2	3	2	6	3.6	4.8	4.6	4.3	3.8	4.2	2.1	5	5.1	4.3	2	2	5	6	6	5
4	5	6	3.5	2.2	3	2	6	3.6	4.8	4.6	4.3	3.8	4.2	2.1	5	5.1	4.3	2	2	5	6	6	5
4	4	4	3.5	2.2	3	2	6	3.6	4.8	4.6	4.3	3.8	4.2	2.1	5	5.1	4.3	5	2	5	2	2	2
6	5	5	4	4.3	4	4	2.8	1.7	6	2.2	3.5	1.7	4.4	1.1	2.3	3	2.4	5	3	3	2	2	2
6	5	5	4	4.3	4	4	2.8	1.7	6	2.2	3.5	1.7	4.4	1.1	2.3	3	2.4	5	3	3	5	5	5
7	4	6	2.3	3.7	1.7	2.5	5	2.3	2.4	5.2	3.2	1.3	4.9	2.6	1.7	3.4	2.9	5	1	1	5	3	2
7	5	5	2.3	3.7	1.7	2.5	5	2.3	2.4	5.2	3.2	1.3	4.9	2.6	1.7	3.4	2.9	1	1	1	1	1	1
7	4	5	2.3	3.7	1.7	2.5	5	2.3	2.4	5.2	3.2	1.3	4.9	2.6	1.7	3.4	2.9	1	1	1	1	1	1
7	5	5	2.3	3.7	1.7	2.5	5	2.3	2.4	5.2	3.2	1.3	4.9	2.6	1.7	3.4	2.9	5	2	2	1	1	1
8	4	4	2.7	3	4.2	3.7	4	5.6	6	4.3	4.7	4.1	6.2	4.6	5.2	4.6	5.2	2	6	7	3	5	3
8	4	4	2.7	3	4.2	3.7	4	5.6	6	4.3	4.7	4.1	6.2	4.6	5.2	4.6	5.2	5	2	2	1	1	1
8	4	5	2.7	3	4.2	3.7	4	5.6	6	4.3	4.7	4.1	6.2	4.6	5.2	4.6	5.2	5	2	2	5	2	1
8	6	7	2.7	3	4.2	3.7	4	5.6	6	4.3	4.7	4.1	6.2	4.6	5.2	4.6	5.2	6	2	2	1	2	1
8	6	5	2.7	3	4.2	3.7	4	5.6	6	4.3	4.7	4.1	6.2	4.6	5.2	4.6	5.2	5	2	3	1	2	2
8	6	6	2.7	3	4.2	3.7	4	5.6	6	4.3	4.7	4.1	6.2	4.6	5.2	4.6	5.2	5	3	3	2	5	4
8	4	4	2.7	3	4.2	3.7	4	5.6	6	4.3	4.7	4.1	6.2	4.6	5.2	4.6	5.2	4	1	4	2	2	1
8	6	6	2.7	3	4.2	3.7	4	5.6	6	4.3	4.7	4.1	6.2	4.6	5.2	4.6	5.2	2	6	5	3	1	1
8	6	4	2.7	3	4.2	3.7	4	5.6	6	4.3	4.7	4.1	6.2	4.6	5.2	4.6	5.2	2	6	6	2	5	4
8	5	5	2.7	3	4.2	3.7	4	5.6	6	4.3	4.7	4.1	6.2	4.6	5.2	4.6	5.2	5	2	5	1	4	3
8	6	6	2.7	3	4.2	3.7	4	5.6	6	4.3	4.7	4.1	6.2	4.6	5.2	4.6	5.2	6	1	2	1	1	1
12	5	6	2.2	3.5	3.2	2.7	6.2	3	5.2	2.5	5	4.7	5.6	3.7	5.5	5.4	4.5	7	2	1	2	2	1
12	5	5	2.2	3.5	3.2	2.7	6.2	3	5.2	2.5	5	4.7	5.6	3.7	5.5	5.4	4.5	6	3	3	3	5	3
12	3	6	2.2	3.5	3.2	2.7	6.2	3	5.2	2.5	5	4.7	5.6	3.7	5.5	5.4	4.5	1	5	5	3	5	3
12	5	5	2.2	3.5	3.2	2.7	6.2	3	5.2	2.5	5	4.7	5.6	3.7	5.5	5.4	4.5	6	2	5	2	1	2
12	3	5	2.2	3.5	3.2	2.7	6.2	3	5.2	2.5	5	4.7	5.6	3.7	5.5	5.4	4.5	5	1	5	6	3	5
12	5	5	2.2	3.5	3.2	2.7	6.2	3	5.2	2.5	5	4.7	5.6	3.7	5.5	5.4	4.5	5	2	5	1	1	6
12	5	5	2.2	3.5	3.2	2.7	6.2	3	5.2	2.5	5	4.7	5.6	3.7	5.5	5.4	4.5	7	1	2	1	1	1
15	4	6	3.5	3.5	3.8	3	2.6	3.1	5.4	3.3	3.7	4.9	4.3	1.6	5.5	3.4	3.7	4	1	1	1	1	1
15	5	6	3.5	3.5	3.8	3	2.6	3.1	5.4	3.3	3.7	4.9	4.3	1.6	5.5	3.4	3.7	6	1	1	2	1	1
15	4	7	3.5	3.5	3.8	3	2.6	3.1	5.4	3.3	3.7	4.9	4.3	1.6	5.5	3.4	3.7	3	1	1	5	5	5
15	4	7	3.5	3.5	3.8	3	2.6	3.1	5.4	3.3	3.7	4.9	4.3	1.6	5.5	3.4	3.7	2	3	3	2	2	2
19	6	6	4	3.7	3.3	3	3.6	3.6	5.6	3.3	3	2.8	2.4	1.3	3.8	3.3	2.4	5	3	3	2	2	2
19	4	4	4	3.7	3.3	3	3.6	3.6	5.6	3.3	3	2.8	2.4	1.3	3.8	3.3	2.4	3	5	5	3	3	3
19	4	5	4	3.7	3.3	3	3.6	3.6	5.6	3.3	3	2.8	2.4	1.3	3.8	3.3	2.4	4	4	5	2	2	2
19	4	6	4	3.7	3.3	3	3.6	3.6	5.6	3.3	3	2.8	2.4	1.3	3.8	3.3	2.4	2	6	7	2	2	2
19	4	6	4	3.7	3.3	3	3.6	3.6	5.6	3.3	3	2.8	2.4	1.3	3.8	3.3	2.4	4	4	5	1	1	1
19	5	4	4	3.7	3.3	3	3.6	3.6	5.6	3.3	3	2.8	2.4	1.3	3.8	3.3	2.4	3	6	4	2	1	1
20	4	4	2.5	2.3	3.2	3	6.4	4.4	4.4	4.8	4.8	5.9	5.4	4.3	4.7	6	5.4	5	2	2	1	1	1
20	4	4	2.5	2.3	3.2	3	6.4	4.4	4.4	4.8	4.8	5.9	5.4	4.3	4.7	6	5.4	5	1	1	1	1	1
20	6	6	2.5	2.3	3.2	3	6.4	4.4	4.4	4.8	4.8	5.9	5.4	4.3	4.7	6	5.4	5	3	3	1	1	1
20	4	5	2.5	2.3	3.2	3	6.4	4.4	4.4	4.8	4.8	5.9	5.4	4.3	4.7	6	5.4	5	1	3	1	1	1
20	4	6	2.5	2.3	3.2	3	6.4	4.4	4.4	4.8	4.8	5.9	5.4	4.3	4.7	6	5.4	5	1	1	2	1	1
20	6	6	2.5	2.3	3.2	3	6.4	4.4	4.4	4.8	4.8	5.9	5.4	4.3	4.7	6	5.4	5	1	2	2	2	1
21	5	7	4	4.2	3.5	2.3	6	4	5.6	4.3	4	2.8	3.7	4.1	4.8	2.6	3.1	4	3	4	3	2	1
21	5	6	4	4.2	3.5	2.3	6	4	5.6	4.3	4	2.8	3.7	4.1	4.8	2.6	3.1	3	5	5	2	2	2
21	5	6	4	4.2	3.5	2.3	6	4	5.6	4.3	4	2.8	3.7	4.1	4.8	2.6	3.1	5	3	3	5	5	4
21	6	6	4	4.2	3.5	2.3	6	4	5.6	4.3	4	2.8	3.7	4.1	4.8	2.6	3.1	5	3	3	2	2	1
22	5	7	3.2	1	3.8	3	4.8	1.6	4.6	2.7	2.7	3.3	4.4	3.6	5.2	3.3	3.4	6	2	2	2	2	2
22	4	5	3.2	1	3.8	3	4.8	1.6	4.6	2.7	2.7	3.3	4.4	3.6	5.2	3.3	3.4	3	3	3	1	1	1
22	5	7	3.2	1	3.8	3	4.8	1.6	4.6	2.7	2.7	3.3	4.4	3.6	5.2	3.3	3.4	3	5	5	2	2	1
22	5	5	3.2	1	3.8	3	4.8	1.6	4.6	2.7	2.7	3.3	4.4	3.6	5.2	3.3	3.4	6	2	2	6	6	1
22	5	6	3.2	1	3.8	3	4.8	1.6	4.6	2.7	2.7	3.3	4.4	3.6	5.2	3.3	3.4	5	2	2	1	1	1
23	4	5	2.7	3.7	3.8	2.7	5.8	3.6	4.8	5.5	5.2	4.4	5.4	4.1	6	5.3	4.8	2	1	6	1	5	1
23	2	6	2.7	3.7	3.8	2.7	5.8	3.6	4.8	5.5	5.2	4.4	5.4	4.1	6	5.3	4.8	2	2	5	7	7	6
23	6	7	2.7	3.7	3.8	2.7	5.8	3.6	4.8	5.5	5.2	4.4	5.4	4.1	6	5.3	4.8	5	1	1	5	6	5
23	4	3	2.7	3.7	3.8	2.7	5.8	3.6	4.8	5.5	5.2	4.4	5.4	4.1	6	5.3	4.8	1	1	1	1	1	1
24	4	6	2.2	1.5	2.3	2	4.6	3	2.8	4.8	5.5	4.9	4.2	2.4	4.3	3.7	3.7	4	2	2	5	5	5
24	6	6	2.2	1.5	2.3	2	4.6	3	2.8	4.8	5.5	4.9	4.2	2.4	4.3	3.7	3.7	5	3	3	2	3	2
24	6	6	2.2	1.5	2.3	2	4.6	3	2.8	4.8	5.5	4.9	4.2	2.4	4.3	3.7	3.7	6	2	3	3	2	3
24	5	6	2.2	1.5	2.3	2	4.6	3	2.8	4.8	5.5	4.9	4.2	2.4	4.3	3.7	3.7	5	2	2	2	2	2
24	5	6	2.2	1.5	2.3	2	4.6	3	2.8	4.8	5.5	4.9	4.2	2.4	4.3	3.7	3.7	5	2	2	2	3	2
24	5	6	2.2	1.5	2.3	2	4.6	3	2.8	4.8	5.5	4.9	4.2	2.4	4.3	3.7	3.7	5	2	3	3	3	3
24	6	6	2.2	1.5	2.3	2	4.6	3	2.8	4.8	5.5	4.9	4.2	2.4	4.3	3.7	3.7	6	2	2	2	2	2
24	6	7	2.2	1.5	2.3	2	4.6	3	2.8	4.8	5.5	4.9	4.2	2.4	4.3	3.7	3.7	6	2	2	2	2	2
25	1	7	2.8	1.7	1.7	2	6	6	3.6	5.7	4.3	4.6	4.8	3.9	5.2	5.3	4.9	5	3	5	3	1	1
25	6	4	2.8	1.7	1.7	2	6	6	3.6	5.7	4.3	4.6	4.8	3.9	5.2	5.3	4.9	6	4	5	3	1	1
25	7	7	2.8	1.7	1.7	2	6	6	3.6	5.7	4.3	4.6	4.8	3.9	5.2	5.3	4.9	6	2	3	5	2	1
25	5	4	2.8	1.7	1.7	2	6	6	3.6	5.7	4.3	4.6	4.8	3.9	5.2	5.3	4.9	4	2	2	5	2	1
25	7	7	2.8	1.7	1.7	2	6	6	3.6	5.7	4.3	4.6	4.8	3.9	5.2	5.3	4.9	7	2	2	5	5	5
25	7	7	2.8	1.7	1.7	2	6	6	3.6	5.7	4.3	4.6	4.8	3.9	5.2	5.3	4.9	6	2	3	2	3	2
25	7	7	2.8	1.7	1.7	2	6	6	3.6	5.7	4.3	4.6	4.8	3.9	5.2	5.3	4.9	6	2	1	6	6	3
25	7	7	2.8	1.7	1.7	2	6	6	3.6	5.7	4.3	4.6	4.8	3.9	5.2	5.3	4.9	5	2	5	2	1	1
25	5	6	2.8	1.7	1.7	2	6	6	3.6	5.7	4.3	4.6	4.8	3.9	5.2	5.3	4.9	2	5	2	1	1	1
26	4	5	1.7	1.8	3	1	5.2	2.7	3.6	4.5	4.3	4.8	4.8	5.4	5.7	5.3	5.3	5	2	5	2	2	2
26	6	7	1.7	1.8	3	1	5.2	2.7	3.6	4.5	4.3	4.8	4.8	5.4	5.7	5.3	5.3	5	1	5	6	5	6
26	6	6	1.7	1.8	3	1	5.2	2.7	3.6	4.5	4.3	4.8	4.8	5.4	5.7	5.3	5.3	5	2	1	2	2	2
26	6	6	1.7	1.8	3	1	5.2	2.7	3.6	4.5	4.3	4.8	4.8	5.4	5.7	5.3	5.3	6	2	5	1	2	4
26	6	7	1.7	1.8	3	1	5.2	2.7	3.6	4.5	4.3	4.8	4.8	5.4	5.7	5.3	5.3	4	3	4	5	3	4
26	4	6	1.7	1.8	3	1	5.2	2.7	3.6	4.5	4.3	4.8	4.8	5.4	5.7	5.3	5.3	4	5	5	3	2	3
26	6	7	1.7	1.8	3	1	5.2	2.7	3.6	4.5	4.3	4.8	4.8	5.4	5.7	5.3	5.3	6	2	5	2	5	5
26	6	6	1.7	1.8	3	1	5.2	2.7	3.6	4.5	4.3	4.8	4.8	5.4	5.7	5.3	5.3	6	2	4	1	3	3
26	6	6	1.7	1.8	3	1	5.2	2.7	3.6	4.5	4.3	4.8	4.8	5.4	5.7	5.3	5.3	5	1	2	2	2	4
27	6	7	2.8	2.8	2.2	1.7	7	3	3	6.2	5	3.8	6	1.1	5.2	6.3	4.3	6	1	5	1	1	2
27	6	6	2.8	2.8	2.2	1.7	7	3	3	6.2	5	3.8	6	1.1	5.2	6.3	4.3	4	1	1	5	6	6
27	4	6	2.8	2.8	2.2	1.7	7	3	3	6.2	5	3.8	6	1.1	5.2	6.3	4.3	2	1	3	1	1	1
27	6	5	2.8	2.8	2.2	1.7	7	3	3	6.2	5	3.8	6	1.1	5.2	6.3	4.3	4	1	1	5	2	1
27	5	6	2.8	2.8	2.2	1.7	7	3	3	6.2	5	3.8	6	1.1	5.2	6.3	4.3	2	1	5	1	1	1
28	6	7	1.7	4	3.2	3	5.4	3.1	4.6	5.2	5.3	4.3	4.8	3.7	5	4.4	4.2	5	2	2	1	1	1
28	6	6	1.7	4	3.2	3	5.4	3.1	4.6	5.2	5.3	4.3	4.8	3.7	5	4.4	4.2	5	2	2	6	5	5
28	6	7	1.7	4	3.2	3	5.4	3.1	4.6	5.2	5.3	4.3	4.8	3.7	5	4.4	4.2	4	5	5	1	1	1
28	6	6	1.7	4	3.2	3	5.4	3.1	4.6	5.2	5.3	4.3	4.8	3.7	5	4.4	4.2	4	1	1	3	1	1
29	4	4	3.2	2.2	1.7	2.2	5.4	5.1	3	5.5	5.2	4.7	5.1	5	4.8	5	5	5	2	1	3	2	2
29	4	5	3.2	2.2	1.7	2.2	5.4	5.1	3	5.5	5.2	4.7	5.1	5	4.8	5	5	3	3	3	5	3	2
29	6	7	3.2	2.2	1.7	2.2	5.4	5.1	3	5.5	5.2	4.7	5.1	5	4.8	5	5	5	2	2	5	5	5
30	4	6	3.2	2.5	4	5	3.6	4.3	4.8	2.5	3.5	3.1	5	2.3	3.7	5	3.9	4	1	1	1	1	1
30	4	5	3.2	2.5	4	5	3.6	4.3	4.8	2.5	3.5	3.1	5	2.3	3.7	5	3.9	4	1	1	1	1	1
30	4	6	3.2	2.5	4	5	3.6	4.3	4.8	2.5	3.5	3.1	5	2.3	3.7	5	3.9	4	1	1	1	1	1
30	4	5	3.2	2.5	4	5	3.6	4.3	4.8	2.5	3.5	3.1	5	2.3	3.7	5	3.9	4	1	1	1	1	1
30	4	6	3.2	2.5	4	5	3.6	4.3	4.8	2.5	3.5	3.1	5	2.3	3.7	5	3.9	4	1	1	4	4	4
30	4	5	3.2	2.5	4	5	3.6	4.3	4.8	2.5	3.5	3.1	5	2.3	3.7	5	3.9	4	1	1	1	1	1
30	4	4	3.2	2.5	4	5	3.6	4.3	4.8	2.5	3.5	3.1	5	2.3	3.7	5	3.9	4	1	1	1	1	1
30	4	5	3.2	2.5	4	5	3.6	4.3	4.8	2.5	3.5	3.1	5	2.3	3.7	5	3.9	4	1	1	3	1	1
30	4	5	3.2	2.5	4	5	3.6	4.3	4.8	2.5	3.5	3.1	5	2.3	3.7	5	3.9	4	4	5	1	1	1
30	4	5	3.2	2.5	4	5	3.6	4.3	4.8	2.5	3.5	3.1	5	2.3	3.7	5	3.9	3	1	5	1	1	1
30	4	5	3.2	2.5	4	5	3.6	4.3	4.8	2.5	3.5	3.1	5	2.3	3.7	5	3.9	4	1	5	1	1	1
30	4	4	3.2	2.5	4	5	3.6	4.3	4.8	2.5	3.5	3.1	5	2.3	3.7	5	3.9	4	1	5	5	5	1
30	4	4	3.2	2.5	4	5	3.6	4.3	4.8	2.5	3.5	3.1	5	2.3	3.7	5	3.9	4	1	1	1	1	1
30	4	4	3.2	2.5	4	5	3.6	4.3	4.8	2.5	3.5	3.1	5	2.3	3.7	5	3.9	2	2	5	1	1	1
30	6	6	3.2	2.5	4	5	3.6	4.3	4.8	2.5	3.5	3.1	5	2.3	3.7	5	3.9	4	1	5	1	1	5
30	6	6	3.2	2.5	4	5	3.6	4.3	4.8	2.5	3.5	3.1	5	2.3	3.7	5	3.9	4	1	1	2	1	1
31	6	6	3	3.3	3.2	3	6	2.4	5.2	5.8	4.5	6	6	4	5.8	5.4	5.9	6	2	2	3	3	2
31	5	4	3	3.3	3.2	3	6	2.4	5.2	5.8	4.5	6	6	4	5.8	5.4	5.9	5	1	1	2	2	1
31	5	6	3	3.3	3.2	3	6	2.4	5.2	5.8	4.5	6	6	4	5.8	5.4	5.9	4	3	5	3	3	2
31	6	7	3	3.3	3.2	3	6	2.4	5.2	5.8	4.5	6	6	4	5.8	5.4	5.9	6	2	2	2	2	1
32	7	7	1.5	1	2	2.2	6.2	3.3	1.8	5	5.5	2.2	6	2.7	4.5	4.7	3.7	5	2	4	1	1	1
32	6	6	1.5	1	2	2.2	6.2	3.3	1.8	5	5.5	2.2	6	2.7	4.5	4.7	3.7	5	2	2	2	2	1
32	7	7	1.5	1	2	2.2	6.2	3.3	1.8	5	5.5	2.2	6	2.7	4.5	4.7	3.7	6	1	1	5	5	2
32	6	4	1.5	1	2	2.2	6.2	3.3	1.8	5	5.5	2.2	6	2.7	4.5	4.7	3.7	6	2	2	5	1	1
32	7	7	1.5	1	2	2.2	6.2	3.3	1.8	5	5.5	2.2	6	2.7	4.5	4.7	3.7	7	1	2	2	2	2
32	6	6	1.5	1	2	2.2	6.2	3.3	1.8	5	5.5	2.2	6	2.7	4.5	4.7	3.7	4	2	5	2	2	1
32	7	6	1.5	1	2	2.2	6.2	3.3	1.8	5	5.5	2.2	6	2.7	4.5	4.7	3.7	6	1	1	1	1	1
33	4	7	2.7	2.2	3.7	1	6.4	3.1	5.6	3.5	3.8	2.9	4.8	3.6	4.5	4.1	3.7	1	7	5	1	1	1
33	2	7	2.7	2.2	3.7	1	6.4	3.1	5.6	3.5	3.8	2.9	4.8	3.6	4.5	4.1	3.7	5	1	5	1	1	1
33	4	7	2.7	2.2	3.7	1	6.4	3.1	5.6	3.5	3.8	2.9	4.8	3.6	4.5	4.1	3.7	5	1	1	1	1	1
35	6	7	3.3	2.5	4	1.7	5.6	2.7	4.2	3.5	4.8	5.2	5.3	3.3	5	4.9	4.7	5	3	2	2	2	2
35	5	7	3.3	2.5	4	1.7	5.6	2.7	4.2	3.5	4.8	5.2	5.3	3.3	5	4.9	4.7	6	2	2	3	4	2
35	6	6	3.3	2.5	4	1.7	5.6	2.7	4.2	3.5	4.8	5.2	5.3	3.3	5	4.9	4.7	6	1	6	1	1	1
35	5	7	3.3	2.5	4	1.7	5.6	2.7	4.2	3.5	4.8	5.2	5.3	3.3	5	4.9	4.7	3	3	5	5	2	2
35	6	5	3.3	2.5	4	1.7	5.6	2.7	4.2	3.5	4.8	5.2	5.3	3.3	5	4.9	4.7	3	4	6	2	2	2
35	6	5	3.3	2.5	4	1.7	5.6	2.7	4.2	3.5	4.8	5.2	5.3	3.3	5	4.9	4.7	5	1	2	1	1	1
35	7	6	3.3	2.5	4	1.7	5.6	2.7	4.2	3.5	4.8	5.2	5.3	3.3	5	4.9	4.7	7	1	1	1	1	1
35	6	6	3.3	2.5	4	1.7	5.6	2.7	4.2	3.5	4.8	5.2	5.3	3.3	5	4.9	4.7	6	2	3	1	1	1
35	6	6	3.3	2.5	4	1.7	5.6	2.7	4.2	3.5	4.8	5.2	5.3	3.3	5	4.9	4.7	5	2	2	1	1	1
36	4	5	3.3	3.3	3.5	2.2	4.6	3.3	5.8	3.7	4.3	3.3	5.2	3.6	5.3	4.6	4.2	6	2	3	2	1	1
36	4	5	3.3	3.3	3.5	2.2	4.6	3.3	5.8	3.7	4.3	3.3	5.2	3.6	5.3	4.6	4.2	2	5	6	5	6	5
36	5	6	3.3	3.3	3.5	2.2	4.6	3.3	5.8	3.7	4.3	3.3	5.2	3.6	5.3	4.6	4.2	4	4	4	4	4	4
36	4	6	3.3	3.3	3.5	2.2	4.6	3.3	5.8	3.7	4.3	3.3	5.2	3.6	5.3	4.6	4.2	4	4	4	5	3	3
36	4	6	3.3	3.3	3.5	2.2	4.6	3.3	5.8	3.7	4.3	3.3	5.2	3.6	5.3	4.6	4.2	4	4	5	5	2	2
37	6	6	3.8	3	3.3	1.8	3.6	5.3	6.2	3.5	4.8	4.2	5.8	4.4	5.2	4.4	4.7	3	2	2	2	2	2
37	6	6	3.8	3	3.3	1.8	3.6	5.3	6.2	3.5	4.8	4.2	5.8	4.4	5.2	4.4	4.7	6	1	1	2	2	2
38	5	4	2.2	2.5	3	1.8	6	3	4.8	4.3	4.7	3.6	5.1	3	4.8	3.6	3.6	5	1	1	1	1	1
38	6	5	2.2	2.5	3	1.8	6	3	4.8	4.3	4.7	3.6	5.1	3	4.8	3.6	3.6	5	1	1	6	1	1
38	6	6	2.2	2.5	3	1.8	6	3	4.8	4.3	4.7	3.6	5.1	3	4.8	3.6	3.6	5	1	1	5	1	1
38	5	4	2.2	2.5	3	1.8	6	3	4.8	4.3	4.7	3.6	5.1	3	4.8	3.6	3.6	2	1	5	1	1	1
38	6	6	2.2	2.5	3	1.8	6	3	4.8	4.3	4.7	3.6	5.1	3	4.8	3.6	3.6	3	2	2	5	5	6
38	6	7	2.2	2.5	3	1.8	6	3	4.8	4.3	4.7	3.6	5.1	3	4.8	3.6	3.6	5	1	1	1	1	1
39	4	4	2.3	2.8	3	2	3.8	3	6	3.2	3.7	2.4	4.9	1.7	4.2	4	3.3	2	2	2	2	2	2
39	5	6	2.3	2.8	3	2	3.8	3	6	3.2	3.7	2.4	4.9	1.7	4.2	4	3.3	4	4	5	3	2	2
39	4	5	2.3	2.8	3	2	3.8	3	6	3.2	3.7	2.4	4.9	1.7	4.2	4	3.3	4	4	4	4	2	2
39	4	4	2.3	2.8	3	2	3.8	3	6	3.2	3.7	2.4	4.9	1.7	4.2	4	3.3	4	4	4	2	2	2
39	6	7	2.3	2.8	3	2	3.8	3	6	3.2	3.7	2.4	4.9	1.7	4.2	4	3.3	5	2	2	1	1	1
39	5	6	2.3	2.8	3	2	3.8	3	6	3.2	3.7	2.4	4.9	1.7	4.2	4	3.3	3	3	5	1	1	1
39	7	7	2.3	2.8	3	2	3.8	3	6	3.2	3.7	2.4	4.9	1.7	4.2	4	3.3	4	4	2	2	2	2
40	5	6	2.8	3.3	2.8	1.8	3.2	3.7	5.4	4.5	4.2	3	5.1	4	4	3.6	4.1	6	2	2	3	2	2
40	4	5	2.8	3.3	2.8	1.8	3.2	3.7	5.4	4.5	4.2	3	5.1	4	4	3.6	4.1	2	5	2	2	2	2
40	4	5	2.8	3.3	2.8	1.8	3.2	3.7	5.4	4.5	4.2	3	5.1	4	4	3.6	4.1	6	2	2	5	6	6
40	5	6	2.8	3.3	2.8	1.8	3.2	3.7	5.4	4.5	4.2	3	5.1	4	4	3.6	4.1	4	1	3	2	1	1
41	6	6	2.8	3	4	2.2	2.2	5	6	2.8	6.2	2.7	3.8	1.3	4.3	3	2.7	4	1	5	6	6	6
41	6	7	2.8	3	4	2.2	2.2	5	6	2.8	6.2	2.7	3.8	1.3	4.3	3	2.7	5	2	2	1	1	1
41	6	6	2.8	3	4	2.2	2.2	5	6	2.8	6.2	2.7	3.8	1.3	4.3	3	2.7	5	1	5	1	1	1
41	5	6	2.8	3	4	2.2	2.2	5	6	2.8	6.2	2.7	3.8	1.3	4.3	3	2.7	5	1	1	1	1	1
41	4	5	2.8	3	4	2.2	2.2	5	6	2.8	6.2	2.7	3.8	1.3	4.3	3	2.7	6	2	1	2	2	2
42	5	5	3	2.8	3.7	1.2	5	3.7	5.4	3.5	5.3	2.3	5	3.1	4.5	4.7	3.8	4	1	1	1	1	1
42	5	5	3	2.8	3.7	1.2	5	3.7	5.4	3.5	5.3	2.3	5	3.1	4.5	4.7	3.8	4	1	1	5	1	1
42	5	6	3	2.8	3.7	1.2	5	3.7	5.4	3.5	5.3	2.3	5	3.1	4.5	4.7	3.8	4	1	1	5	1	1
42	5	6	3	2.8	3.7	1.2	5	3.7	5.4	3.5	5.3	2.3	5	3.1	4.5	4.7	3.8	4	1	1	1	1	1
42	5	6	3	2.8	3.7	1.2	5	3.7	5.4	3.5	5.3	2.3	5	3.1	4.5	4.7	3.8	5	1	1	1	1	1
42	5	5	3	2.8	3.7	1.2	5	3.7	5.4	3.5	5.3	2.3	5	3.1	4.5	4.7	3.8	4	1	1	1	1	1
42	5	6	3	2.8	3.7	1.2	5	3.7	5.4	3.5	5.3	2.3	5	3.1	4.5	4.7	3.8	5	1	1	1	1	1
42	5	5	3	2.8	3.7	1.2	5	3.7	5.4	3.5	5.3	2.3	5	3.1	4.5	4.7	3.8	3	1	5	1	1	1
42	6	5	3	2.8	3.7	1.2	5	3.7	5.4	3.5	5.3	2.3	5	3.1	4.5	4.7	3.8	4	1	1	1	1	1
42	5	6	3	2.8	3.7	1.2	5	3.7	5.4	3.5	5.3	2.3	5	3.1	4.5	4.7	3.8	4	1	5	1	1	1
42	5	4	3	2.8	3.7	1.2	5	3.7	5.4	3.5	5.3	2.3	5	3.1	4.5	4.7	3.8	4	1	1	1	1	1
42	6	6	3	2.8	3.7	1.2	5	3.7	5.4	3.5	5.3	2.3	5	3.1	4.5	4.7	3.8	4	1	1	1	1	1
42	6	6	3	2.8	3.7	1.2	5	3.7	5.4	3.5	5.3	2.3	5	3.1	4.5	4.7	3.8	7	1	1	1	1	1
42	4	6	3	2.8	3.7	1.2	5	3.7	5.4	3.5	5.3	2.3	5	3.1	4.5	4.7	3.8	2	5	5	4	2	4
42	5	7	3	2.8	3.7	1.2	5	3.7	5.4	3.5	5.3	2.3	5	3.1	4.5	4.7	3.8	4	4	5	3	3	2
42	6	6	3	2.8	3.7	1.2	5	3.7	5.4	3.5	5.3	2.3	5	3.1	4.5	4.7	3.8	6	1	1	2	1	1
42	6	6	3	2.8	3.7	1.2	5	3.7	5.4	3.5	5.3	2.3	5	3.1	4.5	4.7	3.8	4	1	2	1	1	1
43	4	7	4.8	3	3.5	1.5	2.8	4	7	2	1.8	1.2	3.3	2.6	2.8	2.3	2	1	4	7	6	3	3
43	6	5	4.8	3	3.5	1.5	2.8	4	7	2	1.8	1.2	3.3	2.6	2.8	2.3	2	2	1	2	5	5	5
43	6	4	4.8	3	3.5	1.5	2.8	4	7	2	1.8	1.2	3.3	2.6	2.8	2.3	2	6	1	1	1	1	1
43	6	7	4.8	3	3.5	1.5	2.8	4	7	2	1.8	1.2	3.3	2.6	2.8	2.3	2	5	5	5	2	1	1
43	7	7	4.8	3	3.5	1.5	2.8	4	7	2	1.8	1.2	3.3	2.6	2.8	2.3	2	5	1	6	1	1	1
43	6	4	4.8	3	3.5	1.5	2.8	4	7	2	1.8	1.2	3.3	2.6	2.8	2.3	2	6	1	1	1	1	1
43	4	4	4.8	3	3.5	1.5	2.8	4	7	2	1.8	1.2	3.3	2.6	2.8	2.3	2	3	1	1	1	1	1
43	6	4	4.8	3	3.5	1.5	2.8	4	7	2	1.8	1.2	3.3	2.6	2.8	2.3	2	3	6	1	1	1	1
44	3	6	2.8	1.7	2	1.3	6	3.1	5.4	4.5	5	4.2	6.3	3	5.3	5.9	4.7	1	7	6	2	6	7
44	4	6	2.8	1.7	2	1.3	6	3.1	5.4	4.5	5	4.2	6.3	3	5.3	5.9	4.7	3	4	5	7	5	3
44	6	7	2.8	1.7	2	1.3	6	3.1	5.4	4.5	5	4.2	6.3	3	5.3	5.9	4.7	6	2	3	5	2	2
44	4	3	2.8	1.7	2	1.3	6	3.1	5.4	4.5	5	4.2	6.3	3	5.3	5.9	4.7	2	5	5	6	2	2
44	6	7	2.8	1.7	2	1.3	6	3.1	5.4	4.5	5	4.2	6.3	3	5.3	5.9	4.7	6	3	5	2	1	1
44	5	6	2.8	1.7	2	1.3	6	3.1	5.4	4.5	5	4.2	6.3	3	5.3	5.9	4.7	7	6	2	5	2	2
44	4	5	2.8	1.7	2	1.3	6	3.1	5.4	4.5	5	4.2	6.3	3	5.3	5.9	4.7	3	1	2	2	2	2
46	5	5	2.8	1.7	3	1	6	3.7	5	4	5.3	4.7	5.9	5.4	6	4.9	5.7	3	5	5	5	1	1
46	4	6	2.8	1.7	3	1	6	3.7	5	4	5.3	4.7	5.9	5.4	6	4.9	5.7	3	3	3	6	5	5
46	4	6	2.8	1.7	3	1	6	3.7	5	4	5.3	4.7	5.9	5.4	6	4.9	5.7	4	4	5	1	1	1
46	5	5	2.8	1.7	3	1	6	3.7	5	4	5.3	4.7	5.9	5.4	6	4.9	5.7	4	1	5	5	1	1
46	6	7	2.8	1.7	3	1	6	3.7	5	4	5.3	4.7	5.9	5.4	6	4.9	5.7	5	2	5	5	1	1
46	6	6	2.8	1.7	3	1	6	3.7	5	4	5.3	4.7	5.9	5.4	6	4.9	5.7	5	1	1	5	1	1
47	4	4	2.3	1	3.2	2.3	2.6	1.9	6.6	2.8	3.5	4.7	2.9	1.7	5.2	2.1	2.7	5	5	5	5	3	3
47	4	6	2.3	1	3.2	2.3	2.6	1.9	6.6	2.8	3.5	4.7	2.9	1.7	5.2	2.1	2.7	5	2	5	1	1	1
47	4	5	2.3	1	3.2	2.3	2.6	1.9	6.6	2.8	3.5	4.7	2.9	1.7	5.2	2.1	2.7	3	3	5	1	1	1
47	3	7	2.3	1	3.2	2.3	2.6	1.9	6.6	2.8	3.5	4.7	2.9	1.7	5.2	2.1	2.7	3	4	5	2	2	1
47	3	3	2.3	1	3.2	2.3	2.6	1.9	6.6	2.8	3.5	4.7	2.9	1.7	5.2	2.1	2.7	2	5	5	1	1	1
47	4	6	2.3	1	3.2	2.3	2.6	1.9	6.6	2.8	3.5	4.7	2.9	1.7	5.2	2.1	2.7	6	2	2	2	1	1
47	5	7	2.3	1	3.2	2.3	2.6	1.9	6.6	2.8	3.5	4.7	2.9	1.7	5.2	2.1	2.7	5	3	5	1	1	1
47	4	4	2.3	1	3.2	2.3	2.6	1.9	6.6	2.8	3.5	4.7	2.9	1.7	5.2	2.1	2.7	2	6	6	1	1	1
47	3	6	2.3	1	3.2	2.3	2.6	1.9	6.6	2.8	3.5	4.7	2.9	1.7	5.2	2.1	2.7	2	6	5	1	1	1
47	2	3	2.3	1	3.2	2.3	2.6	1.9	6.6	2.8	3.5	4.7	2.9	1.7	5.2	2.1	2.7	1	7	6	1	1	1
47	6	6	2.3	1	3.2	2.3	2.6	1.9	6.6	2.8	3.5	4.7	2.9	1.7	5.2	2.1	2.7	1	6	5	6	6	6
47	5	6	2.3	1	3.2	2.3	2.6	1.9	6.6	2.8	3.5	4.7	2.9	1.7	5.2	2.1	2.7	5	3	5	2	2	2
48	2	6	3.3	3.7	3.2	2.5	3.4	4.1	5.4	3.7	5	3.2	4.4	2	4.7	3.6	3.3	4	4	3	2	1	2
48	5	6	3.3	3.7	3.2	2.5	3.4	4.1	5.4	3.7	5	3.2	4.4	2	4.7	3.6	3.3	6	3	7	5	5	5
48	5	4	3.3	3.7	3.2	2.5	3.4	4.1	5.4	3.7	5	3.2	4.4	2	4.7	3.6	3.3	3	3	5	6	6	5
48	6	7	3.3	3.7	3.2	2.5	3.4	4.1	5.4	3.7	5	3.2	4.4	2	4.7	3.6	3.3	2	4	6	3	5	3
48	4	7	3.3	3.7	3.2	2.5	3.4	4.1	5.4	3.7	5	3.2	4.4	2	4.7	3.6	3.3	2	2	5	6	5	7
48	6	6	3.3	3.7	3.2	2.5	3.4	4.1	5.4	3.7	5	3.2	4.4	2	4.7	3.6	3.3	1	5	6	5	5	2
48	6	7	3.3	3.7	3.2	2.5	3.4	4.1	5.4	3.7	5	3.2	4.4	2	4.7	3.6	3.3	2	2	5	6	5	2
48	6	5	3.3	3.7	3.2	2.5	3.4	4.1	5.4	3.7	5	3.2	4.4	2	4.7	3.6	3.3	3	6	6	1	5	2
50	4	4	3.5	4	4.7	1.8	4.4	3	5.8	3.3	5.5	2.4	4.7	3.1	3	4	3.6	3	1	5	6	6	4
50	6	7	3.5	4	4.7	1.8	4.4	3	5.8	3.3	5.5	2.4	4.7	3.1	3	4	3.6	5	1	1	2	2	2
50	5	5	3.5	4	4.7	1.8	4.4	3	5.8	3.3	5.5	2.4	4.7	3.1	3	4	3.6	4	1	1	1	1	1
53	6	7	1.2	1.8	2.3	1.2	6.2	4.4	2.8	4	6.2	4.2	6.2	2.9	5	5.1	4.8	4	1	1	1	1	1
53	7	5	1.2	1.8	2.3	1.2	6.2	4.4	2.8	4	6.2	4.2	6.2	2.9	5	5.1	4.8	4	1	1	1	1	1
53	6	4	1.2	1.8	2.3	1.2	6.2	4.4	2.8	4	6.2	4.2	6.2	2.9	5	5.1	4.8	4	1	5	5	2	1
53	6	7	1.2	1.8	2.3	1.2	6.2	4.4	2.8	4	6.2	4.2	6.2	2.9	5	5.1	4.8	4	1	1	1	1	1
53	5	6	1.2	1.8	2.3	1.2	6.2	4.4	2.8	4	6.2	4.2	6.2	2.9	5	5.1	4.8	4	1	1	1	1	1
53	5	5	1.2	1.8	2.3	1.2	6.2	4.4	2.8	4	6.2	4.2	6.2	2.9	5	5.1	4.8	4	1	1	1	1	1
54	4	5	2	1.7	3.8	3	6.2	2.6	2.8	4.3	5.3	3.4	5.2	3.6	5	4.4	4.4	2	2	5	2	2	1
54	5	4	2	1.7	3.8	3	6.2	2.6	2.8	4.3	5.3	3.4	5.2	3.6	5	4.4	4.4	2	1	6	1	1	2
54	5	7	2	1.7	3.8	3	6.2	2.6	2.8	4.3	5.3	3.4	5.2	3.6	5	4.4	4.4	4	2	5	2	1	6
55	4	4	2.7	3.3	3.5	2.8	2.8	2.9	5.6	3.2	3.3	3	5.4	2.9	4.2	4.6	3.7	6	2	2	3	1	2
55	4	5	2.7	3.3	3.5	2.8	2.8	2.9	5.6	3.2	3.3	3	5.4	2.9	4.2	4.6	3.7	6	2	2	3	3	2
55	4	4	2.7	3.3	3.5	2.8	2.8	2.9	5.6	3.2	3.3	3	5.4	2.9	4.2	4.6	3.7	5	2	7	5	2	2
55	6	6	2.7	3.3	3.5	2.8	2.8	2.9	5.6	3.2	3.3	3	5.4	2.9	4.2	4.6	3.7	6	2	2	3	1	1
55	4	4	2.7	3.3	3.5	2.8	2.8	2.9	5.6	3.2	3.3	3	5.4	2.9	4.2	4.6	3.7	3	3	2	1	1	1
55	5	4	2.7	3.3	3.5	2.8	2.8	2.9	5.6	3.2	3.3	3	5.4	2.9	4.2	4.6	3.7	2	2	6	2	2	3
55	5	6	2.7	3.3	3.5	2.8	2.8	2.9	5.6	3.2	3.3	3	5.4	2.9	4.2	4.6	3.7	4	2	2	1	1	1
55	6	5	2.7	3.3	3.5	2.8	2.8	2.9	5.6	3.2	3.3	3	5.4	2.9	4.2	4.6	3.7	5	2	2	6	5	6
55	5	6	2.7	3.3	3.5	2.8	2.8	2.9	5.6	3.2	3.3	3	5.4	2.9	4.2	4.6	3.7	6	2	5	5	3	4
55	6	4	2.7	3.3	3.5	2.8	2.8	2.9	5.6	3.2	3.3	3	5.4	2.9	4.2	4.6	3.7	5	2	7	2	1	1
57	5	6	1	3.5	3.5	2.7	3.4	5	5.2	5	6.7	4.2	3.8	3.4	4	2.6	3.2	2	1	1	1	1	1
61	4	5	3	3.5	4.7	1.7	4.2	2.9	6.2	3.5	2.8	4	4.3	2.3	4.7	2.6	3.4	5	1	5	2	1	1
61	6	6	3	3.5	4.7	1.7	4.2	2.9	6.2	3.5	2.8	4	4.3	2.3	4.7	2.6	3.4	4	1	2	5	6	1
61	4	5	3	3.5	4.7	1.7	4.2	2.9	6.2	3.5	2.8	4	4.3	2.3	4.7	2.6	3.4	3	2	4	1	1	1
61	6	6	3	3.5	4.7	1.7	4.2	2.9	6.2	3.5	2.8	4	4.3	2.3	4.7	2.6	3.4	5	1	4	2	1	3
62	4	5	3	3	4	3.8	1.4	3.7	5	3.3	4.8	4	4.4	3.3	5.2	5	4.3	5	4	4	2	2	2
62	3	5	3	3	4	3.8	1.4	3.7	5	3.3	4.8	4	4.4	3.3	5.2	5	4.3	3	4	2	5	3	2
62	4	5	3	3	4	3.8	1.4	3.7	5	3.3	4.8	4	4.4	3.3	5.2	5	4.3	2	2	5	1	1	2
62	3	5	3	3	4	3.8	1.4	3.7	5	3.3	4.8	4	4.4	3.3	5.2	5	4.3	1	1	1	6	5	3
62	6	6	3	3	4	3.8	1.4	3.7	5	3.3	4.8	4	4.4	3.3	5.2	5	4.3	3	4	4	1	1	1
62	5	5	3	3	4	3.8	1.4	3.7	5	3.3	4.8	4	4.4	3.3	5.2	5	4.3	5	5	6	1	1	1
62	4	5	3	3	4	3.8	1.4	3.7	5	3.3	4.8	4	4.4	3.3	5.2	5	4.3	2	2	2	1	1	1
62	7	5	3	3	4	3.8	1.4	3.7	5	3.3	4.8	4	4.4	3.3	5.2	5	4.3	3	3	5	1	1	1
62	5	5	3	3	4	3.8	1.4	3.7	5	3.3	4.8	4	4.4	3.3	5.2	5	4.3	3	5	1	5	1	2
62	6	6	3	3	4	3.8	1.4	3.7	5	3.3	4.8	4	4.4	3.3	5.2	5	4.3	5	2	5	1	1	1
62	5	6	3	3	4	3.8	1.4	3.7	5	3.3	4.8	4	4.4	3.3	5.2	5	4.3	5	2	6	2	4	5
64	6	7	2.2	4.8	2.5	1.8	6.2	5.3	5	3.2	3.7	2.6	5.8	3.7	4.7	5.6	4.3	6	2	2	2	1	1
64	7	6	2.2	4.8	2.5	1.8	6.2	5.3	5	3.2	3.7	2.6	5.8	3.7	4.7	5.6	4.3	7	1	1	5	5	1
64	6	7	2.2	4.8	2.5	1.8	6.2	5.3	5	3.2	3.7	2.6	5.8	3.7	4.7	5.6	4.3	6	2	5	5	2	1
65	6	4	4.3	3.8	4.5	1	6.6	1	5.8	2	4.3	3	5.1	1	5.5	3.9	3.3	6	1	1	1	1	1
65	6	7	4.3	3.8	4.5	1	6.6	1	5.8	2	4.3	3	5.1	1	5.5	3.9	3.3	5	1	1	1	1	1
65	5	7	4.3	3.8	4.5	1	6.6	1	5.8	2	4.3	3	5.1	1	5.5	3.9	3.3	3	1	1	1	1	1
65	4	7	4.3	3.8	4.5	1	6.6	1	5.8	2	4.3	3	5.1	1	5.5	3.9	3.3	2	5	1	1	1	1
65	7	7	4.3	3.8	4.5	1	6.6	1	5.8	2	4.3	3	5.1	1	5.5	3.9	3.3	7	1	1	1	1	1
65	6	6	4.3	3.8	4.5	1	6.6	1	5.8	2	4.3	3	5.1	1	5.5	3.9	3.3	3	1	1	6	2	1
65	4	6	4.3	3.8	4.5	1	6.6	1	5.8	2	4.3	3	5.1	1	5.5	3.9	3.3	5	1	6	6	6	5
65	7	7	4.3	3.8	4.5	1	6.6	1	5.8	2	4.3	3	5.1	1	5.5	3.9	3.3	5	1	1	7	7	3
65	6	7	4.3	3.8	4.5	1	6.6	1	5.8	2	4.3	3	5.1	1	5.5	3.9	3.3	5	1	1	1	1	1
66	5	6	2.5	3.2	3.5	1.7	5	3	5.6	4.8	5.2	5.3	4.6	4.6	5.2	4.1	4.3	5	4	3	1	1	1
66	6	6	2.5	3.2	3.5	1.7	5	3	5.6	4.8	5.2	5.3	4.6	4.6	5.2	4.1	4.3	4	5	6	2	1	1
66	6	7	2.5	3.2	3.5	1.7	5	3	5.6	4.8	5.2	5.3	4.6	4.6	5.2	4.1	4.3	4	3	3	5	2	1
66	4	6	2.5	3.2	3.5	1.7	5	3	5.6	4.8	5.2	5.3	4.6	4.6	5.2	4.1	4.3	3	4	5	1	1	1
66	6	7	2.5	3.2	3.5	1.7	5	3	5.6	4.8	5.2	5.3	4.6	4.6	5.2	4.1	4.3	5	2	2	1	1	1
66	5	6	2.5	3.2	3.5	1.7	5	3	5.6	4.8	5.2	5.3	4.6	4.6	5.2	4.1	4.3	4	1	1	3	3	1
67	6	4	3.3	4.3	4	1.5	4.2	4.3	4.8	3.3	4.5	2.8	3.3	4	3.8	3.9	3.5	6	2	2	5	3	3
67	5	4	3.3	4.3	4	1.5	4.2	4.3	4.8	3.3	4.5	2.8	3.3	4	3.8	3.9	3.5	2	4	5	7	6	7
67	4	5	3.3	4.3	4	1.5	4.2	4.3	4.8	3.3	4.5	2.8	3.3	4	3.8	3.9	3.5	3	4	5	6	6	6
67	5	5	3.3	4.3	4	1.5	4.2	4.3	4.8	3.3	4.5	2.8	3.3	4	3.8	3.9	3.5	6	3	2	2	1	2
67	6	4	3.3	4.3	4	1.5	4.2	4.3	4.8	3.3	4.5	2.8	3.3	4	3.8	3.9	3.5	5	3	4	3	3	3
68	7	7	2.7	3	3.8	1.8	2.8	3.6	4.6	4.3	5.7	4.3	2.7	3.4	4.8	2.4	2.8	5	1	1	1	1	1
68	6	7	2.7	3	3.8	1.8	2.8	3.6	4.6	4.3	5.7	4.3	2.7	3.4	4.8	2.4	2.8	4	1	1	1	1	1
68	7	7	2.7	3	3.8	1.8	2.8	3.6	4.6	4.3	5.7	4.3	2.7	3.4	4.8	2.4	2.8	6	1	2	1	1	1
68	6	7	2.7	3	3.8	1.8	2.8	3.6	4.6	4.3	5.7	4.3	2.7	3.4	4.8	2.4	2.8	5	1	2	1	1	1
68	5	7	2.7	3	3.8	1.8	2.8	3.6	4.6	4.3	5.7	4.3	2.7	3.4	4.8	2.4	2.8	6	1	1	1	1	1
68	6	7	2.7	3	3.8	1.8	2.8	3.6	4.6	4.3	5.7	4.3	2.7	3.4	4.8	2.4	2.8	5	1	1	2	2	1
68	5	5	2.7	3	3.8	1.8	2.8	3.6	4.6	4.3	5.7	4.3	2.7	3.4	4.8	2.4	2.8	5	1	1	1	1	1
69	5	5	1.8	3.8	3	2.8	2.8	3.7	4.6	2.8	4.5	2.7	4.6	2.9	3.8	3	3.2	3	1	5	3	2	2
69	5	5	1.8	3.8	3	2.8	2.8	3.7	4.6	2.8	4.5	2.7	4.6	2.9	3.8	3	3.2	5	1	1	2	2	2
69	5	5	1.8	3.8	3	2.8	2.8	3.7	4.6	2.8	4.5	2.7	4.6	2.9	3.8	3	3.2	4	2	2	1	1	1
69	4	4	1.8	3.8	3	2.8	2.8	3.7	4.6	2.8	4.5	2.7	4.6	2.9	3.8	3	3.2	4	2	2	1	1	1
69	5	5	1.8	3.8	3	2.8	2.8	3.7	4.6	2.8	4.5	2.7	4.6	2.9	3.8	3	3.2	4	1	1	5	6	6
69	5	5	1.8	3.8	3	2.8	2.8	3.7	4.6	2.8	4.5	2.7	4.6	2.9	3.8	3	3.2	4	1	1	5	5	5
70	5	7	2.3	1.5	3.2	1.5	5.2	4.3	4.2	4.3	5.2	2.3	5.1	4.6	4.5	4.7	4.1	5	1	2	1	1	2
70	5	7	2.3	1.5	3.2	1.5	5.2	4.3	4.2	4.3	5.2	2.3	5.1	4.6	4.5	4.7	4.1	5	1	1	2	2	1
70	6	7	2.3	1.5	3.2	1.5	5.2	4.3	4.2	4.3	5.2	2.3	5.1	4.6	4.5	4.7	4.1	6	1	1	2	2	1
70	6	3	2.3	1.5	3.2	1.5	5.2	4.3	4.2	4.3	5.2	2.3	5.1	4.6	4.5	4.7	4.1	6	1	2	1	1	1
70	6	6	2.3	1.5	3.2	1.5	5.2	4.3	4.2	4.3	5.2	2.3	5.1	4.6	4.5	4.7	4.1	6	1	2	1	1	1
70	6	2	2.3	1.5	3.2	1.5	5.2	4.3	4.2	4.3	5.2	2.3	5.1	4.6	4.5	4.7	4.1	6	1	1	2	2	2
70	6	6	2.3	1.5	3.2	1.5	5.2	4.3	4.2	4.3	5.2	2.3	5.1	4.6	4.5	4.7	4.1	4	2	2	1	1	1
71	6	6	4	4	2	2.8	1	4.3	7	4	4.7	3.4	4.8	3.1	5.5	4.9	3.7	2	2	6	7	7	7
71	6	6	4	4	2	2.8	1	4.3	7	4	4.7	3.4	4.8	3.1	5.5	4.9	3.7	5	2	5	2	1	2
71	6	7	4	4	2	2.8	1	4.3	7	4	4.7	3.4	4.8	3.1	5.5	4.9	3.7	6	1	1	2	2	2
71	7	7	4	4	2	2.8	1	4.3	7	4	4.7	3.4	4.8	3.1	5.5	4.9	3.7	5	1	1	1	1	1
71	6	6	4	4	2	2.8	1	4.3	7	4	4.7	3.4	4.8	3.1	5.5	4.9	3.7	4	3	3	3	3	3
71	6	6	4	4	2	2.8	1	4.3	7	4	4.7	3.4	4.8	3.1	5.5	4.9	3.7	4	4	4	2	2	2
71	5	5	4	4	2	2.8	1	4.3	7	4	4.7	3.4	4.8	3.1	5.5	4.9	3.7	3	2	3	3	2	2
71	5	6	4	4	2	2.8	1	4.3	7	4	4.7	3.4	4.8	3.1	5.5	4.9	3.7	2	6	6	3	5	6
71	5	6	4	4	2	2.8	1	4.3	7	4	4.7	3.4	4.8	3.1	5.5	4.9	3.7	4	4	5	1	1	1
71	5	5	4	4	2	2.8	1	4.3	7	4	4.7	3.4	4.8	3.1	5.5	4.9	3.7	3	1	2	2	2	2
71	3	4	4	4	2	2.8	1	4.3	7	4	4.7	3.4	4.8	3.1	5.5	4.9	3.7	2	2	6	2	2	1
71	5	5	4	4	2	2.8	1	4.3	7	4	4.7	3.4	4.8	3.1	5.5	4.9	3.7	4	1	5	3	1	2
71	4	5	4	4	2	2.8	1	4.3	7	4	4.7	3.4	4.8	3.1	5.5	4.9	3.7	4	1	1	1	1	1
71	5	6	4	4	2	2.8	1	4.3	7	4	4.7	3.4	4.8	3.1	5.5	4.9	3.7	2	2	2	2	2	2
71	2	5	4	4	2	2.8	1	4.3	7	4	4.7	3.4	4.8	3.1	5.5	4.9	3.7	2	5	6	6	6	6
71	7	7	4	4	2	2.8	1	4.3	7	4	4.7	3.4	4.8	3.1	5.5	4.9	3.7	6	1	2	6	5	7
71	6	5	4	4	2	2.8	1	4.3	7	4	4.7	3.4	4.8	3.1	5.5	4.9	3.7	5	2	2	4	6	5
71	7	7	4	4	2	2.8	1	4.3	7	4	4.7	3.4	4.8	3.1	5.5	4.9	3.7	6	1	1	2	1	2
71	6	6	4	4	2	2.8	1	4.3	7	4	4.7	3.4	4.8	3.1	5.5	4.9	3.7	5	1	1	2	2	2
72	6	6	2.3	3.7	4.2	1.2	3.8	3.4	5	2.2	3.5	2.8	5.1	3.9	4.3	4	3.9	5	2	2	2	2	2
72	5	7	2.3	3.7	4.2	1.2	3.8	3.4	5	2.2	3.5	2.8	5.1	3.9	4.3	4	3.9	5	1	5	1	2	2
72	6	6	2.3	3.7	4.2	1.2	3.8	3.4	5	2.2	3.5	2.8	5.1	3.9	4.3	4	3.9	2	1	1	7	5	6
74	4	4	2.2	2.2	2.5	3.8	6.8	2.7	3.6	5	5	4.3	5	6	5.3	4.7	5.3	4	4	4	1	1	1
74	3	4	2.2	2.2	2.5	3.8	6.8	2.7	3.6	5	5	4.3	5	6	5.3	4.7	5.3	4	2	3	6	4	4
74	6	7	2.2	2.2	2.5	3.8	6.8	2.7	3.6	5	5	4.3	5	6	5.3	4.7	5.3	6	4	4	1	1	1
74	7	7	2.2	2.2	2.5	3.8	6.8	2.7	3.6	5	5	4.3	5	6	5.3	4.7	5.3	7	1	1	1	1	1
74	7	7	2.2	2.2	2.5	3.8	6.8	2.7	3.6	5	5	4.3	5	6	5.3	4.7	5.3	7	4	4	5	4	3
74	6	7	2.2	2.2	2.5	3.8	6.8	2.7	3.6	5	5	4.3	5	6	5.3	4.7	5.3	6	4	4	1	1	1
74	6	6	2.2	2.2	2.5	3.8	6.8	2.7	3.6	5	5	4.3	5	6	5.3	4.7	5.3	6	4	4	2	2	2
74	5	6	2.2	2.2	2.5	3.8	6.8	2.7	3.6	5	5	4.3	5	6	5.3	4.7	5.3	6	4	4	2	2	2
74	6	7	2.2	2.2	2.5	3.8	6.8	2.7	3.6	5	5	4.3	5	6	5.3	4.7	5.3	6	5	5	2	2	2
74	4	6	2.2	2.2	2.5	3.8	6.8	2.7	3.6	5	5	4.3	5	6	5.3	4.7	5.3	2	6	6	4	4	2
74	7	7	2.2	2.2	2.5	3.8	6.8	2.7	3.6	5	5	4.3	5	6	5.3	4.7	5.3	6	5	4	6	5	5
74	6	6	2.2	2.2	2.5	3.8	6.8	2.7	3.6	5	5	4.3	5	6	5.3	4.7	5.3	5	5	5	1	1	1
75	4	6	2	2.2	3.7	2.5	5	2.9	3.6	3.8	5.3	2.3	4.1	1.7	2.3	3.9	3.1	3	5	5	3	3	2
75	6	6	2	2.2	3.7	2.5	5	2.9	3.6	3.8	5.3	2.3	4.1	1.7	2.3	3.9	3.1	5	3	3	3	3	2
75	6	6	2	2.2	3.7	2.5	5	2.9	3.6	3.8	5.3	2.3	4.1	1.7	2.3	3.9	3.1	5	2	2	2	2	2
76	5	6	3.3	1.3	2.3	2.8	4.6	2.7	6.4	6.7	4.3	5.1	5.3	2.6	6	3.4	4.2	2	6	7	1	5	1
76	6	6	3.3	1.3	2.3	2.8	4.6	2.7	6.4	6.7	4.3	5.1	5.3	2.6	6	3.4	4.2	5	3	3	1	1	1
76	7	7	3.3	1.3	2.3	2.8	4.6	2.7	6.4	6.7	4.3	5.1	5.3	2.6	6	3.4	4.2	6	1	1	1	2	2
76	6	7	3.3	1.3	2.3	2.8	4.6	2.7	6.4	6.7	4.3	5.1	5.3	2.6	6	3.4	4.2	6	2	2	6	2	2
76	7	7	3.3	1.3	2.3	2.8	4.6	2.7	6.4	6.7	4.3	5.1	5.3	2.6	6	3.4	4.2	6	1	1	1	1	1
76	6	7	3.3	1.3	2.3	2.8	4.6	2.7	6.4	6.7	4.3	5.1	5.3	2.6	6	3.4	4.2	2	5	5	1	1	1
76	7	4	3.3	1.3	2.3	2.8	4.6	2.7	6.4	6.7	4.3	5.1	5.3	2.6	6	3.4	4.2	5	1	1	6	2	2
77	5	5	2.3	2.7	2.8	2.5	5.2	4.9	5.6	3	4	2.2	4	1.4	3.7	3	2.6	3	1	1	6	6	5
77	4	6	2.3	2.7	2.8	2.5	5.2	4.9	5.6	3	4	2.2	4	1.4	3.7	3	2.6	3	4	6	2	1	1
77	4	4	2.3	2.7	2.8	2.5	5.2	4.9	5.6	3	4	2.2	4	1.4	3.7	3	2.6	5	1	1	1	1	1
77	5	6	2.3	2.7	2.8	2.5	5.2	4.9	5.6	3	4	2.2	4	1.4	3.7	3	2.6	5	1	1	1	1	1
78	4	6	2.3	3.5	3.8	2.3	6	3.3	5	3.5	6.3	1.6	1.9	1	3.5	1.9	1.4	2	2	6	3	2	5
78	6	6	2.3	3.5	3.8	2.3	6	3.3	5	3.5	6.3	1.6	1.9	1	3.5	1.9	1.4	3	5	6	1	1	1
79	4	5	3.2	3	2.5	1.5	5.6	2.4	3.4	4.8	5.8	4.6	5.3	1.4	5.7	4.7	3.8	1	1	5	1	1	1
80	4	6	1.7	2.7	2	2.5	3.4	4.1	2	3.8	4.3	1.8	3.6	4.4	3.2	3	2.8	4	1	2	1	1	1
80	4	4	1.7	2.7	2	2.5	3.4	4.1	2	3.8	4.3	1.8	3.6	4.4	3.2	3	2.8	4	1	1	6	1	5
80	4	4	1.7	2.7	2	2.5	3.4	4.1	2	3.8	4.3	1.8	3.6	4.4	3.2	3	2.8	4	1	1	5	1	1
80	4	4	1.7	2.7	2	2.5	3.4	4.1	2	3.8	4.3	1.8	3.6	4.4	3.2	3	2.8	4	1	1	5	1	2
81	4	5	1.3	3.2	2.3	4.7	3	4	3.2	4	5.5	1.6	4.4	4.1	3.7	5.1	3.7	1	1	1	1	1	1
81	4	4	1.3	3.2	2.3	4.7	3	4	3.2	4	5.5	1.6	4.4	4.1	3.7	5.1	3.7	1	1	1	1	1	1
81	4	4	1.3	3.2	2.3	4.7	3	4	3.2	4	5.5	1.6	4.4	4.1	3.7	5.1	3.7	4	1	1	1	1	1
81	4	5	1.3	3.2	2.3	4.7	3	4	3.2	4	5.5	1.6	4.4	4.1	3.7	5.1	3.7	4	1	1	1	1	1
81	4	4	1.3	3.2	2.3	4.7	3	4	3.2	4	5.5	1.6	4.4	4.1	3.7	5.1	3.7	5	1	1	2	1	1
81	4	6	1.3	3.2	2.3	4.7	3	4	3.2	4	5.5	1.6	4.4	4.1	3.7	5.1	3.7	5	1	1	1	1	1
81	4	6	1.3	3.2	2.3	4.7	3	4	3.2	4	5.5	1.6	4.4	4.1	3.7	5.1	3.7	5	1	1	1	1	1
81	4	4	1.3	3.2	2.3	4.7	3	4	3.2	4	5.5	1.6	4.4	4.1	3.7	5.1	3.7	1	1	1	1	1	1
81	4	5	1.3	3.2	2.3	4.7	3	4	3.2	4	5.5	1.6	4.4	4.1	3.7	5.1	3.7	5	1	1	2	2	2
81	4	5	1.3	3.2	2.3	4.7	3	4	3.2	4	5.5	1.6	4.4	4.1	3.7	5.1	3.7	5	1	1	1	1	1
82	4	6	3.3	3.7	4.3	3.2	5.2	2.6	5	3.5	4.8	5.8	6.1	3.7	5	4.9	5.1	2	5	6	2	2	2
82	5	5	3.3	3.7	4.3	3.2	5.2	2.6	5	3.5	4.8	5.8	6.1	3.7	5	4.9	5.1	2	3	5	2	2	2
82	5	6	3.3	3.7	4.3	3.2	5.2	2.6	5	3.5	4.8	5.8	6.1	3.7	5	4.9	5.1	3	2	6	2	2	2
82	4	6	3.3	3.7	4.3	3.2	5.2	2.6	5	3.5	4.8	5.8	6.1	3.7	5	4.9	5.1	5	2	6	2	2	2
82	4	4	3.3	3.7	4.3	3.2	5.2	2.6	5	3.5	4.8	5.8	6.1	3.7	5	4.9	5.1	2	3	6	1	1	1
82	5	7	3.3	3.7	4.3	3.2	5.2	2.6	5	3.5	4.8	5.8	6.1	3.7	5	4.9	5.1	2	7	5	2	2	1
82	5	5	3.3	3.7	4.3	3.2	5.2	2.6	5	3.5	4.8	5.8	6.1	3.7	5	4.9	5.1	6	3	5	5	5	3
82	5	6	3.3	3.7	4.3	3.2	5.2	2.6	5	3.5	4.8	5.8	6.1	3.7	5	4.9	5.1	3	3	6	3	3	3
82	4	5	3.3	3.7	4.3	3.2	5.2	2.6	5	3.5	4.8	5.8	6.1	3.7	5	4.9	5.1	5	2	5	2	2	2
82	5	6	3.3	3.7	4.3	3.2	5.2	2.6	5	3.5	4.8	5.8	6.1	3.7	5	4.9	5.1	2	4	5	2	2	2
82	3	3	3.3	3.7	4.3	3.2	5.2	2.6	5	3.5	4.8	5.8	6.1	3.7	5	4.9	5.1	5	2	6	6	6	5
82	7	7	3.3	3.7	4.3	3.2	5.2	2.6	5	3.5	4.8	5.8	6.1	3.7	5	4.9	5.1	5	1	5	2	2	2
82	6	6	3.3	3.7	4.3	3.2	5.2	2.6	5	3.5	4.8	5.8	6.1	3.7	5	4.9	5.1	6	2	2	1	1	1
82	5	6	3.3	3.7	4.3	3.2	5.2	2.6	5	3.5	4.8	5.8	6.1	3.7	5	4.9	5.1	4	4	3	5	5	4
82	5	6	3.3	3.7	4.3	3.2	5.2	2.6	5	3.5	4.8	5.8	6.1	3.7	5	4.9	5.1	4	3	5	5	5	2
82	5	6	3.3	3.7	4.3	3.2	5.2	2.6	5	3.5	4.8	5.8	6.1	3.7	5	4.9	5.1	5	1	1	2	2	2
84	4	5	4	2.3	4.2	2.5	5	3.4	6.6	3.5	3.5	3	2.1	2.1	4.2	2.9	2.7	3	5	7	7	7	5
84	5	5	4	2.3	4.2	2.5	5	3.4	6.6	3.5	3.5	3	2.1	2.1	4.2	2.9	2.7	6	1	5	1	1	1
84	7	7	4	2.3	4.2	2.5	5	3.4	6.6	3.5	3.5	3	2.1	2.1	4.2	2.9	2.7	7	1	1	5	1	1
84	6	7	4	2.3	4.2	2.5	5	3.4	6.6	3.5	3.5	3	2.1	2.1	4.2	2.9	2.7	4	1	1	1	1	1
84	7	7	4	2.3	4.2	2.5	5	3.4	6.6	3.5	3.5	3	2.1	2.1	4.2	2.9	2.7	5	1	1	5	6	5
84	6	5	4	2.3	4.2	2.5	5	3.4	6.6	3.5	3.5	3	2.1	2.1	4.2	2.9	2.7	4	1	5	1	1	1
84	6	7	4	2.3	4.2	2.5	5	3.4	6.6	3.5	3.5	3	2.1	2.1	4.2	2.9	2.7	6	1	5	1	1	1
84	7	7	4	2.3	4.2	2.5	5	3.4	6.6	3.5	3.5	3	2.1	2.1	4.2	2.9	2.7	7	1	1	1	1	1
84	3	7	4	2.3	4.2	2.5	5	3.4	6.6	3.5	3.5	3	2.1	2.1	4.2	2.9	2.7	2	3	1	1	5	1
84	7	7	4	2.3	4.2	2.5	5	3.4	6.6	3.5	3.5	3	2.1	2.1	4.2	2.9	2.7	7	1	1	1	1	1
84	6	6	4	2.3	4.2	2.5	5	3.4	6.6	3.5	3.5	3	2.1	2.1	4.2	2.9	2.7	5	1	1	1	1	1
85	5	6	1.7	2.8	2.3	3.2	4	3.9	4.4	3	4.7	5.1	3.3	3.9	4.5	3.9	4.4	4	1	1	1	1	1
85	5	7	1.7	2.8	2.3	3.2	4	3.9	4.4	3	4.7	5.1	3.3	3.9	4.5	3.9	4.4	4	1	1	3	1	1
85	4	3	1.7	2.8	2.3	3.2	4	3.9	4.4	3	4.7	5.1	3.3	3.9	4.5	3.9	4.4	2	1	1	3	1	1
85	6	6	1.7	2.8	2.3	3.2	4	3.9	4.4	3	4.7	5.1	3.3	3.9	4.5	3.9	4.4	3	1	1	1	1	1
85	6	4	1.7	2.8	2.3	3.2	4	3.9	4.4	3	4.7	5.1	3.3	3.9	4.5	3.9	4.4	2	1	1	1	1	1
85	4	6	1.7	2.8	2.3	3.2	4	3.9	4.4	3	4.7	5.1	3.3	3.9	4.5	3.9	4.4	3	1	1	5	1	1
85	4	6	1.7	2.8	2.3	3.2	4	3.9	4.4	3	4.7	5.1	3.3	3.9	4.5	3.9	4.4	3	1	1	1	1	1
86	5	5	1.8	3.5	3.3	1.3	5.8	4.1	4.6	3.8	5.2	2.8	5.3	1.9	4.7	4.1	3.6	4	4	1	5	3	4
86	6	6	1.8	3.5	3.3	1.3	5.8	4.1	4.6	3.8	5.2	2.8	5.3	1.9	4.7	4.1	3.6	4	1	1	5	4	3
86	6	6	1.8	3.5	3.3	1.3	5.8	4.1	4.6	3.8	5.2	2.8	5.3	1.9	4.7	4.1	3.6	4	1	1	3	3	2
86	4	6	1.8	3.5	3.3	1.3	5.8	4.1	4.6	3.8	5.2	2.8	5.3	1.9	4.7	4.1	3.6	4	1	3	1	5	2
86	6	5	1.8	3.5	3.3	1.3	5.8	4.1	4.6	3.8	5.2	2.8	5.3	1.9	4.7	4.1	3.6	4	1	1	5	4	4
89	6	6	1.7	3.5	2.8	3.7	4	3.3	4.2	3.8	3.2	2.6	4	1.9	2.8	3.4	3	5	2	2	2	2	2
90	6	7	2.3	1.3	2.7	2.5	4.4	4.9	4.6	4	4.3	2.2	4	1.4	4.2	3.4	3	3	1	2	6	4	4
90	6	7	2.3	1.3	2.7	2.5	4.4	4.9	4.6	4	4.3	2.2	4	1.4	4.2	3.4	3	5	1	1	4	4	1
91	6	5	3	4.7	4	2.8	4.4	4.9	6.6	3.8	4.8	4.7	4.6	2.6	4.5	4.4	4.4	4	2	4	2	2	2
91	4	4	3	4.7	4	2.8	4.4	4.9	6.6	3.8	4.8	4.7	4.6	2.6	4.5	4.4	4.4	4	4	5	7	7	7
91	4	6	3	4.7	4	2.8	4.4	4.9	6.6	3.8	4.8	4.7	4.6	2.6	4.5	4.4	4.4	7	1	1	1	1	1
91	7	4	3	4.7	4	2.8	4.4	4.9	6.6	3.8	4.8	4.7	4.6	2.6	4.5	4.4	4.4	5	4	4	4	1	2
91	4	7	3	4.7	4	2.8	4.4	4.9	6.6	3.8	4.8	4.7	4.6	2.6	4.5	4.4	4.4	3	5	7	4	1	2
91	4	5	3	4.7	4	2.8	4.4	4.9	6.6	3.8	4.8	4.7	4.6	2.6	4.5	4.4	4.4	3	6	7	1	1	1
92	5	6	2.3	4.3	3.3	3.8	2.4	5	5.8	3.8	4.5	3.8	5.2	2.9	4.3	4.1	4.3	4	2	3	2	2	2
92	4	4	2.3	4.3	3.3	3.8	2.4	5	5.8	3.8	4.5	3.8	5.2	2.9	4.3	4.1	4.3	3	3	3	1	1	1
92	5	5	2.3	4.3	3.3	3.8	2.4	5	5.8	3.8	4.5	3.8	5.2	2.9	4.3	4.1	4.3	3	3	2	2	2	2
92	5	5	2.3	4.3	3.3	3.8	2.4	5	5.8	3.8	4.5	3.8	5.2	2.9	4.3	4.1	4.3	5	3	2	3	2	2
92	5	6	2.3	4.3	3.3	3.8	2.4	5	5.8	3.8	4.5	3.8	5.2	2.9	4.3	4.1	4.3	5	2	2	2	2	1
93	4	7	1.3	1.7	2.2	2.5	6.2	5.4	1.6	5.3	5.2	2.6	3.7	2	5	3.9	3.1	5	1	1	1	1	1
93	7	7	1.3	1.7	2.2	2.5	6.2	5.4	1.6	5.3	5.2	2.6	3.7	2	5	3.9	3.1	2	2	2	6	6	6
93	6	7	1.3	1.7	2.2	2.5	6.2	5.4	1.6	5.3	5.2	2.6	3.7	2	5	3.9	3.1	5	1	1	6	6	6
94	4	6	2.2	1.5	1.7	3.3	5.2	2.4	1.4	4.5	3.5	4.6	4.2	5.1	5.2	5.7	4.9	5	1	1	1	1	1
94	7	7	2.2	1.5	1.7	3.3	5.2	2.4	1.4	4.5	3.5	4.6	4.2	5.1	5.2	5.7	4.9	2	1	1	1	1	1
94	5	6	2.2	1.5	1.7	3.3	5.2	2.4	1.4	4.5	3.5	4.6	4.2	5.1	5.2	5.7	4.9	2	1	1	1	1	1
94	6	7	2.2	1.5	1.7	3.3	5.2	2.4	1.4	4.5	3.5	4.6	4.2	5.1	5.2	5.7	4.9	6	1	1	6	1	1
94	4	7	2.2	1.5	1.7	3.3	5.2	2.4	1.4	4.5	3.5	4.6	4.2	5.1	5.2	5.7	4.9	1	5	1	1	1	1
94	6	7	2.2	1.5	1.7	3.3	5.2	2.4	1.4	4.5	3.5	4.6	4.2	5.1	5.2	5.7	4.9	6	1	1	1	1	1
94	4	4	2.2	1.5	1.7	3.3	5.2	2.4	1.4	4.5	3.5	4.6	4.2	5.1	5.2	5.7	4.9	5	1	1	1	1	1
94	4	4	2.2	1.5	1.7	3.3	5.2	2.4	1.4	4.5	3.5	4.6	4.2	5.1	5.2	5.7	4.9	2	2	1	1	1	1
94	5	6	2.2	1.5	1.7	3.3	5.2	2.4	1.4	4.5	3.5	4.6	4.2	5.1	5.2	5.7	4.9	5	1	1	1	1	1
94	4	7	2.2	1.5	1.7	3.3	5.2	2.4	1.4	4.5	3.5	4.6	4.2	5.1	5.2	5.7	4.9	2	1	1	5	1	5
94	5	6	2.2	1.5	1.7	3.3	5.2	2.4	1.4	4.5	3.5	4.6	4.2	5.1	5.2	5.7	4.9	2	1	1	1	1	1
95	4	7	3.8	2	3.7	2.3	4.8	2.1	5.2	4.5	4.2	5.3	5.3	4	4.7	4.9	5.1	4	3	5	2	2	2
95	4	5	3.8	2	3.7	2.3	4.8	2.1	5.2	4.5	4.2	5.3	5.3	4	4.7	4.9	5.1	3	1	1	5	3	2
95	4	7	3.8	2	3.7	2.3	4.8	2.1	5.2	4.5	4.2	5.3	5.3	4	4.7	4.9	5.1	4	2	2	2	2	2
95	4	4	3.8	2	3.7	2.3	4.8	2.1	5.2	4.5	4.2	5.3	5.3	4	4.7	4.9	5.1	4	2	2	1	1	1
95	4	6	3.8	2	3.7	2.3	4.8	2.1	5.2	4.5	4.2	5.3	5.3	4	4.7	4.9	5.1	4	2	2	2	2	2
96	5	5	2.3	4.3	3.3	1.3	5	5.3	4.6	3.7	6.2	2.2	3.8	2.1	5.2	3.1	2.7	5	1	3	5	3	3
96	4	4	2.3	4.3	3.3	1.3	5	5.3	4.6	3.7	6.2	2.2	3.8	2.1	5.2	3.1	2.7	2	1	1	2	1	1
96	4	5	2.3	4.3	3.3	1.3	5	5.3	4.6	3.7	6.2	2.2	3.8	2.1	5.2	3.1	2.7	2	1	2	2	1	1
97	7	7	1.3	3.2	4.2	1.2	5.4	6	5.4	5.5	7	4.4	6.1	6.1	4.3	4.3	5.3	4	1	5	1	1	1
97	4	7	1.3	3.2	4.2	1.2	5.4	6	5.4	5.5	7	4.4	6.1	6.1	4.3	4.3	5.3	4	1	1	1	1	1
97	4	7	1.3	3.2	4.2	1.2	5.4	6	5.4	5.5	7	4.4	6.1	6.1	4.3	4.3	5.3	4	1	1	7	1	1
97	7	7	1.3	3.2	4.2	1.2	5.4	6	5.4	5.5	7	4.4	6.1	6.1	4.3	4.3	5.3	4	1	1	1	1	1
97	5	7	1.3	3.2	4.2	1.2	5.4	6	5.4	5.5	7	4.4	6.1	6.1	4.3	4.3	5.3	4	1	4	7	7	7
98	4	4	2.8	3	3.5	2	5.4	2.4	4.8	4.5	4.5	4.2	4.4	3.4	4.7	4.9	4.4	5	1	1	1	1	1
98	5	5	2.8	3	3.5	2	5.4	2.4	4.8	4.5	4.5	4.2	4.4	3.4	4.7	4.9	4.4	3	2	2	2	2	2
98	5	5	2.8	3	3.5	2	5.4	2.4	4.8	4.5	4.5	4.2	4.4	3.4	4.7	4.9	4.4	4	2	5	3	6	5
98	4	5	2.8	3	3.5	2	5.4	2.4	4.8	4.5	4.5	4.2	4.4	3.4	4.7	4.9	4.4	4	4	4	2	2	2
98	6	6	2.8	3	3.5	2	5.4	2.4	4.8	4.5	4.5	4.2	4.4	3.4	4.7	4.9	4.4	4	3	4	2	2	2
98	4	5	2.8	3	3.5	2	5.4	2.4	4.8	4.5	4.5	4.2	4.4	3.4	4.7	4.9	4.4	2	2	5	4	3	3
99	5	5	4.5	4	3	2.7	4.4	5.7	6.6	4.2	5.2	2.4	3.6	1.7	3.8	3.3	2.7	2	1	1	5	5	5
99	5	5	4.5	4	3	2.7	4.4	5.7	6.6	4.2	5.2	2.4	3.6	1.7	3.8	3.3	2.7	1	1	5	5	5	5
99	5	5	4.5	4	3	2.7	4.4	5.7	6.6	4.2	5.2	2.4	3.6	1.7	3.8	3.3	2.7	2	1	5	5	5	3
99	4	5	4.5	4	3	2.7	4.4	5.7	6.6	4.2	5.2	2.4	3.6	1.7	3.8	3.3	2.7	2	2	2	2	2	2
99	4	4	4.5	4	3	2.7	4.4	5.7	6.6	4.2	5.2	2.4	3.6	1.7	3.8	3.3	2.7	1	1	1	1	1	1
99	5	5	4.5	4	3	2.7	4.4	5.7	6.6	4.2	5.2	2.4	3.6	1.7	3.8	3.3	2.7	2	1	2	5	5	5
99	5	6	4.5	4	3	2.7	4.4	5.7	6.6	4.2	5.2	2.4	3.6	1.7	3.8	3.3	2.7	2	2	2	6	6	5
100	3	3	1.7	4	2.2	3.7	5.6	4.7	3.4	3	3	2.4	5.9	4.6	4.7	3.7	3.9	2	1	5	1	1	1
100	6	5	1.7	4	2.2	3.7	5.6	4.7	3.4	3	3	2.4	5.9	4.6	4.7	3.7	3.9	5	1	2	1	1	1
100	6	6	1.7	4	2.2	3.7	5.6	4.7	3.4	3	3	2.4	5.9	4.6	4.7	3.7	3.9	5	1	1	5	5	3
100	4	3	1.7	4	2.2	3.7	5.6	4.7	3.4	3	3	2.4	5.9	4.6	4.7	3.7	3.9	2	1	1	5	5	5
100	4	5	1.7	4	2.2	3.7	5.6	4.7	3.4	3	3	2.4	5.9	4.6	4.7	3.7	3.9	3	1	1	1	1	1
101	5	5	2	2.7	2.8	2	5	3	3.4	4.3	5	3.4	5.1	3	4.3	4.1	4.2	5	3	3	2	2	2
101	5	5	2	2.7	2.8	2	5	3	3.4	4.3	5	3.4	5.1	3	4.3	4.1	4.2	4	2	2	2	2	2
101	4	6	2	2.7	2.8	2	5	3	3.4	4.3	5	3.4	5.1	3	4.3	4.1	4.2	4	2	2	2	2	2
101	5	6	2	2.7	2.8	2	5	3	3.4	4.3	5	3.4	5.1	3	4.3	4.1	4.2	4	2	2	1	1	1
101	4	6	2	2.7	2.8	2	5	3	3.4	4.3	5	3.4	5.1	3	4.3	4.1	4.2	4	2	2	1	1	1
101	5	5	2	2.7	2.8	2	5	3	3.4	4.3	5	3.4	5.1	3	4.3	4.1	4.2	5	2	2	4	3	3
101	4	5	2	2.7	2.8	2	5	3	3.4	4.3	5	3.4	5.1	3	4.3	4.1	4.2	5	2	2	1	1	2
101	6	6	2	2.7	2.8	2	5	3	3.4	4.3	5	3.4	5.1	3	4.3	4.1	4.2	6	1	2	2	2	2
102	4	7	2.5	1.2	3.5	3	3	2.6	6	2.3	3.8	2.8	3.9	2	3.8	3.1	2.8	1	1	1	1	1	1
102	4	5	2.5	1.2	3.5	3	3	2.6	6	2.3	3.8	2.8	3.9	2	3.8	3.1	2.8	2	1	1	1	1	1
102	4	5	2.5	1.2	3.5	3	3	2.6	6	2.3	3.8	2.8	3.9	2	3.8	3.1	2.8	2	1	5	1	1	1
102	5	7	2.5	1.2	3.5	3	3	2.6	6	2.3	3.8	2.8	3.9	2	3.8	3.1	2.8	2	1	2	1	1	1
102	4	4	2.5	1.2	3.5	3	3	2.6	6	2.3	3.8	2.8	3.9	2	3.8	3.1	2.8	2	1	1	1	1	1
102	4	5	2.5	1.2	3.5	3	3	2.6	6	2.3	3.8	2.8	3.9	2	3.8	3.1	2.8	5	1	1	1	1	1
102	4	6	2.5	1.2	3.5	3	3	2.6	6	2.3	3.8	2.8	3.9	2	3.8	3.1	2.8	2	1	1	1	1	1
104	7	7	3.7	1.8	3.2	1.2	4.8	2.4	5.8	5	2.5	3.2	4.1	2.1	4.5	6.4	4.3	5	2	2	1	3	3
104	7	7	3.7	1.8	3.2	1.2	4.8	2.4	5.8	5	2.5	3.2	4.1	2.1	4.5	6.4	4.3	5	3	3	3	3	3
104	2	6	3.7	1.8	3.2	1.2	4.8	2.4	5.8	5	2.5	3.2	4.1	2.1	4.5	6.4	4.3	3	3	3	3	3	3
104	7	7	3.7	1.8	3.2	1.2	4.8	2.4	5.8	5	2.5	3.2	4.1	2.1	4.5	6.4	4.3	7	1	1	1	1	1
104	7	6	3.7	1.8	3.2	1.2	4.8	2.4	5.8	5	2.5	3.2	4.1	2.1	4.5	6.4	4.3	5	1	3	1	1	3
108	7	6	1.7	3.8	3.3	2.2	5.4	4.9	4.6	4.3	4.8	3.9	4.8	5.4	5	5.3	4.7	6	2	5	5	3	1
108	6	5	1.7	3.8	3.3	2.2	5.4	4.9	4.6	4.3	4.8	3.9	4.8	5.4	5	5.3	4.7	6	2	5	5	2	2
108	4	7	1.7	3.8	3.3	2.2	5.4	4.9	4.6	4.3	4.8	3.9	4.8	5.4	5	5.3	4.7	2	5	7	7	7	7
108	4	4	1.7	3.8	3.3	2.2	5.4	4.9	4.6	4.3	4.8	3.9	4.8	5.4	5	5.3	4.7	5	2	7	7	7	6
108	6	7	1.7	3.8	3.3	2.2	5.4	4.9	4.6	4.3	4.8	3.9	4.8	5.4	5	5.3	4.7	5	3	7	5	5	1
108	5	4	1.7	3.8	3.3	2.2	5.4	4.9	4.6	4.3	4.8	3.9	4.8	5.4	5	5.3	4.7	5	1	7	5	3	1
108	6	7	1.7	3.8	3.3	2.2	5.4	4.9	4.6	4.3	4.8	3.9	4.8	5.4	5	5.3	4.7	5	1	7	1	1	1
108	6	5	1.7	3.8	3.3	2.2	5.4	4.9	4.6	4.3	4.8	3.9	4.8	5.4	5	5.3	4.7	6	1	3	1	1	1
108	6	7	1.7	3.8	3.3	2.2	5.4	4.9	4.6	4.3	4.8	3.9	4.8	5.4	5	5.3	4.7	6	2	2	1	3	2
109	5	7	2.2	2.5	3.7	3.3	5.6	3.9	5.2	5.8	5.3	3.1	4.1	2.7	4.3	3.6	3.4	5	2	5	3	2	2
109	4	6	2.2	2.5	3.7	3.3	5.6	3.9	5.2	5.8	5.3	3.1	4.1	2.7	4.3	3.6	3.4	5	1	5	3	1	3
109	5	7	2.2	2.5	3.7	3.3	5.6	3.9	5.2	5.8	5.3	3.1	4.1	2.7	4.3	3.6	3.4	5	1	6	2	1	2
109	5	6	2.2	2.5	3.7	3.3	5.6	3.9	5.2	5.8	5.3	3.1	4.1	2.7	4.3	3.6	3.4	2	1	7	2	5	5
109	2	5	2.2	2.5	3.7	3.3	5.6	3.9	5.2	5.8	5.3	3.1	4.1	2.7	4.3	3.6	3.4	2	5	7	6	5	5
109	6	6	2.2	2.5	3.7	3.3	5.6	3.9	5.2	5.8	5.3	3.1	4.1	2.7	4.3	3.6	3.4	5	2	2	2	1	1
110	5	5	3.2	3.2	2.7	3	5.2	3.1	2.4	6	4	4.8	6.2	4.3	6.2	6.1	5.7	5	5	5	3	3	3
110	5	5	3.2	3.2	2.7	3	5.2	3.1	2.4	6	4	4.8	6.2	4.3	6.2	6.1	5.7	5	5	5	3	3	3
110	6	6	3.2	3.2	2.7	3	5.2	3.1	2.4	6	4	4.8	6.2	4.3	6.2	6.1	5.7	3	5	5	3	3	3
110	5	6	3.2	3.2	2.7	3	5.2	3.1	2.4	6	4	4.8	6.2	4.3	6.2	6.1	5.7	5	5	5	5	3	3
110	5	5	3.2	3.2	2.7	3	5.2	3.1	2.4	6	4	4.8	6.2	4.3	6.2	6.1	5.7	4	4	5	1	1	1
