# Supplementary material for: Individual traits that influence the frequency and emotional characteristics of involuntary musical imagery: An experience sampling study
Source: PLoS One. 2020 Jun 4;15(6):e0234111. doi: 10.1371/journal.pone.0234111 (PMC7272041; doi:10.1371/journal.pone.0234111)
Supplement: S1 File — (XLSX) [file pone.0234111.s003.xlsx]

## Sheet: Sheet2
		1		2		3		4		5		6		7		8		9		10		11		12		13		14		15		16		17		18
1	INMI frequency	1
2	INMI Pleasant	0.0611052		1
3	INMI Like	-0.0325102		0.499733	**	1
4	Intrusive thoughts	0.307336	**	-0.0664791		-0.0621323		1
5	Compulsive checking	-0.0327996		-0.0773241		-0.26751	*	0.217628	*	1
6	Indecisiveness	0.0107124		-0.063466		0.047326		0.31419	**	0.287414	**	1
7	Compulsive washing	0.0330384		-0.279667	*	-0.289793	**	-0.0967249		0.170183		-0.0639331		1
8	Extraversion	0.0286576		0.113658		0.223233	*	-0.148257		-0.201866	+	-0.203836	+	-0.257406	*	1
9	Conscientiousness	-0.00292157		0.122962		-0.0415368		-0.149295		0.258405	*	-0.145941		0.125235		-0.0982676		1
10	Neuroticism	0.157154		-0.0501508		0.0220287		0.534244	**	0.362772	**	0.549474	**	-0.00369919		-0.412168	**	0.0868073		1
11	Openness	0.0617639		0.158162		0.245822	*	-0.0971425		-0.167221		-0.409191	**	-0.0630326		0.414123	**	0.0756536		-0.340994	**	1
12	Agreeableness	0.0294881		0.0591524		0.0871889		-0.337054	**	0.0252036		-0.0473225		-0.0879663		0.193875	+	0.361631	**	-0.191198	+	0.318042	**	1
13	General sophistication	0.452701	**	0.0156064		0.0578197		0.0246019		-0.0974279		-0.15075		-0.0100161		0.444829	**	0.0325775		-0.182039	+	0.472361	**	0.208761	*	1
14	Active engagement	0.363264	**	-0.03669		0.154928		0.130042		-0.109028		-0.00408373		0.0134035		0.234215	*	-0.0811108		0.0199879		0.421613	**	0.231691	*	0.771874	**	1
15	Perceptual abilities	0.349684	**	0.0373473		-0.0346294		-0.0393129		-0.0454909		-0.17642	+	-0.0961209		0.425659	**	-0.0116683		-0.197885	+	0.302305	**	0.181308	+	0.789964	**	0.445971	**	1
16	Musical training	0.292342	**	0.00413959		0.0078743		-0.154669		-0.0433489		-0.120413		-0.0147545		0.270284	**	0.154738		-0.224194	*	0.319431	**	0.156219		0.72685	**	0.46318	**	0.4826	**	1
17	Emotions	0.380772	**	0.0104786		0.191718	+	0.166415		-0.0783237		-0.0826498		-0.082027		0.37951	**	-0.00692985		-0.00306465		0.369002	**	0.202583	+	0.687115	**	0.713834	**	0.486548	**	0.411667	**	1
18	Singing abilities	0.444819	**	0.0226379		0.00840727		0.052252		-0.0946644		-0.262682	*	-0.0223779		0.479626	**	-0.00523058		-0.265269	*	0.413826	**	0.132265		0.856929	**	0.524454	**	0.73692	**	0.491891	**	0.556188	**	1
Note.	1. Occurrence rate of INMI per participant. 2 Mean of Pleasant value per participant. 3. Mean of Like value per participant
	** p < .01, * p < .05, + p < .10
